# Supplementary material for: Cryo-sensitive aggregation triggers NLRP3 inflammasome assembly in cryopyrin-associated periodic syndrome
Source: eLife. 2022 May 26;11:e75166. doi: 10.7554/eLife.75166 (PMC9177154; doi:10.7554/eLife.75166)
Supplement: Figure 1—source data 1. [file elife-75166-fig1-data1.txt]

Temp	ID	Intensity	Foci_number	Group
37ºC	7	4962.23	0	WT
37ºC	7	5773.52	0	WT
37ºC	7	4688.01	0	WT
37ºC	7	4666.06	0	WT
37ºC	7	5485.54	0	WT
37ºC	7	4541.3	0	WT
37ºC	7	5143.05	0	WT
37ºC	7	5037.09	0	WT
37ºC	7	5386.06	0	WT
37ºC	7	5280.88	0	WT
37ºC	7	5506.91	0	WT
37ºC	7	4894.46	0	WT
37ºC	7	4916.15	0	WT
37ºC	7	4806.88	0	WT
37ºC	7	5374.6	0	WT
37ºC	7	5346.87	0	WT
37ºC	7	4893.88	0	WT
37ºC	7	4709.03	0	WT
37ºC	7	5039.37	0	WT
37ºC	7	5498.92	0	WT
37ºC	7	4737.84	0	WT
37ºC	7	4831.69	0	WT
37ºC	7	4738.28	0	WT
37ºC	7	5676.13	0	WT
37ºC	7	4751.05	0	WT
37ºC	7	5335.93	0	WT
37ºC	7	5109.88	0	WT
37ºC	7	5513.51	0	WT
37ºC	7	4875.36	0	WT
37ºC	7	4933.84	0	WT
37ºC	7	5625.74	0	WT
37ºC	7	5116.5	0	WT
37ºC	7	5003.77	0	WT
37ºC	7	5163.32	0	WT
37ºC	7	5207.82	0	WT
37ºC	7	4772.65	0	WT
37ºC	7	4820.2	0	WT
37ºC	7	5570.37	0	WT
37ºC	7	5274	0	WT
37ºC	7	5017.79	0	WT
37ºC	7	4915.49	0	WT
37ºC	7	5472.16	0	WT
37ºC	7	4951.6	0	WT
37ºC	7	5429.61	0	WT
37ºC	7	5261.07	0	WT
37ºC	7	5298.64	0	WT
37ºC	7	5477.39	0	WT
37ºC	7	5287.77	0	WT
37ºC	7	5133.73	0	WT
37ºC	7	5193.28	0	WT
37ºC	7	5571.01	0	WT
37ºC	7	5169.93	0	WT
37ºC	7	4878.03	0	WT
37ºC	7	4879.26	0	WT
37ºC	7	5497.16	0	WT
37ºC	7	5068.42	0	WT
37ºC	7	5362.96	0	WT
37ºC	7	5140.43	0	WT
37ºC	7	4991.47	0	WT
37ºC	7	5737.65	0	WT
37ºC	7	5508.42	0	WT
37ºC	7	5496.46	0	WT
37ºC	7	5447	0	WT
37ºC	7	5929.59	0	WT
37ºC	7	5282.05	0	WT
37ºC	7	4954.92	0	WT
37ºC	7	5252.52	0	WT
37ºC	7	6013.99	0	WT
37ºC	7	5027.43	0	WT
37ºC	7	5009.19	0	WT
37ºC	7	5380.85	0	WT
37ºC	7	5617.89	0	WT
37ºC	7	5072.4	0	WT
37ºC	7	5530.67	0	WT
37ºC	7	5098.73	0	WT
37ºC	7	5429.48	0	WT
37ºC	7	6090.44	0	WT
37ºC	7	5172.61	0	WT
37ºC	7	5321.14	0	WT
37ºC	7	5379.57	0	WT
37ºC	7	5107.96	0	WT
37ºC	7	5250.06	0	WT
37ºC	7	5739.46	0	WT
37ºC	7	5374.09	0	WT
37ºC	7	5380.38	0	WT
37ºC	7	5153.71	0	WT
37ºC	7	5493.42	0	WT
37ºC	7	5105.92	0	WT
37ºC	7	6570.38	0	WT
37ºC	7	12696.8	0	WT
37ºC	7	5214.65	0	WT
37ºC	7	4847.95	0	WT
37ºC	7	5676.01	0	WT
37ºC	7	6733.92	0	WT
37ºC	7	5434.13	0	WT
37ºC	7	6064.4	0	WT
37ºC	7	5178.26	0	WT
37ºC	7	5468.51	0	WT
37ºC	7	5202.77	0	WT
37ºC	7	5034.27	0	WT
37ºC	7	4808.92	0	WT
37ºC	7	5686.16	0	WT
37ºC	7	5774.15	0	WT
37ºC	7	5930.66	0	WT
37ºC	7	4834.43	0	WT
37ºC	7	5241.7	0	WT
37ºC	7	5332.4	0	WT
37ºC	7	5223.85	0	WT
37ºC	7	5083.76	0	WT
37ºC	7	5222.12	0	WT
37ºC	7	4815.55	0	WT
37ºC	7	5515.1	0	WT
37ºC	7	5355.25	0	WT
37ºC	7	5259.29	0	WT
37ºC	7	5432.09	0	WT
37ºC	7	5625.85	0	WT
37ºC	7	5364.19	0	WT
37ºC	7	5199.82	0	WT
37ºC	7	5171.2	0	WT
37ºC	7	5292.93	0	WT
37ºC	7	6489.36	0	WT
37ºC	7	5138.86	0	WT
37ºC	7	5894.38	0	WT
37ºC	7	5308.03	0	WT
37ºC	7	6818.87	0	WT
37ºC	7	5095.54	0	WT
37ºC	7	5885.07	0	WT
37ºC	7	5345.39	0	WT
37ºC	7	5760.43	0	WT
37ºC	7	5479.15	0	WT
37ºC	7	5511.79	0	WT
37ºC	7	5155.48	0	WT
37ºC	7	5872.01	0	WT
37ºC	7	5276.58	0	WT
37ºC	7	6316.61	0	WT
37ºC	7	4970.32	0	WT
37ºC	7	5769.93	0	WT
37ºC	7	5520.35	0	WT
37ºC	7	5551.57	0	WT
37ºC	7	6618.43	0	WT
37ºC	7	5715.19	0	WT
37ºC	7	5785.72	0	WT
37ºC	7	5544.84	0	WT
37ºC	7	5335.91	0	WT
37ºC	7	5206.46	0	WT
37ºC	7	6504.59	0	WT
37ºC	7	5803.55	0	WT
37ºC	7	5296	0	WT
37ºC	7	5520.75	0	WT
37ºC	7	5167.97	0	WT
37ºC	7	5025.03	0	WT
37ºC	7	5292.9	0	WT
37ºC	7	4836.13	0	WT
37ºC	7	7018.73	0	WT
37ºC	7	5873.8	0	WT
37ºC	7	5926.03	0	WT
37ºC	7	5071.07	0	WT
37ºC	7	4876.79	0	WT
37ºC	7	6011.63	0	WT
37ºC	7	5043.48	0	WT
37ºC	7	5341.98	0	WT
37ºC	7	4744.8	0	WT
37ºC	7	6450.77	0	WT
37ºC	7	5178.57	0	WT
37ºC	7	5394.78	0	WT
37ºC	7	5384.43	0	WT
37ºC	7	5094.37	0	WT
37ºC	7	4994.96	0	WT
37ºC	7	5349.59	0	WT
37ºC	7	5092.06	0	WT
37ºC	7	5047.29	0	WT
37ºC	7	4930.56	0	WT
37ºC	7	5419.67	0	WT
37ºC	7	5709.06	0	WT
37ºC	7	5523.12	0	WT
37ºC	7	5713.42	0	WT
37ºC	7	6950.15	0	WT
37ºC	7	6206.68	0	WT
37ºC	7	5735.26	0	WT
37ºC	7	5056.97	0	WT
37ºC	7	5377.11	0	WT
37ºC	7	5605.03	0	WT
37ºC	7	5160.89	0	WT
37ºC	7	5493.24	0	WT
37ºC	7	5074.56	0	WT
37ºC	7	6298.33	0	WT
37ºC	7	5112.42	0	WT
37ºC	7	5372.69	0	WT
37ºC	7	4923.6	0	WT
37ºC	7	4832.17	0	WT
37ºC	7	4871.91	0	WT
37ºC	7	5313.31	0	WT
37ºC	7	5144.41	0	WT
37ºC	7	5079.69	0	WT
37ºC	7	5020.69	0	WT
37ºC	7	5123.3	0	WT
37ºC	7	4992.2	0	WT
37ºC	7	5779.06	0	WT
37ºC	7	5210.66	0	WT
37ºC	7	4863.27	0	WT
37ºC	7	5304.12	0	WT
37ºC	7	5933.35	0	WT
37ºC	7	5527.8	0	WT
37ºC	7	5136.41	0	WT
37ºC	7	9924.86	0	WT
37ºC	7	5124.01	0	WT
37ºC	7	5422.57	0	WT
37ºC	7	5140.78	0	WT
37ºC	7	5323.43	0	WT
37ºC	7	5080.86	0	WT
37ºC	7	5079.41	0	WT
37ºC	7	5311.52	0	WT
37ºC	7	5192.28	0	WT
37ºC	7	5182.49	0	WT
37ºC	7	5010.65	0	WT
37ºC	7	5232.49	0	WT
37ºC	7	4922.24	0	WT
37ºC	7	4856.64	0	WT
37ºC	7	4984.68	0	WT
37ºC	7	5132.46	0	WT
37ºC	7	4766.6	0	WT
37ºC	7	5787.48	0	WT
37ºC	7	5125.4	0	WT
37ºC	7	4560.19	0	WT
37ºC	7	4954.9	0	WT
37ºC	7	5128.62	0	WT
37ºC	7	5588.86	0	WT
37ºC	7	5803.53	0	WT
37ºC	7	4778.29	0	WT
37ºC	7	4937.86	0	WT
37ºC	7	4982.89	0	WT
37ºC	7	5039.68	0	WT
37ºC	7	5010.42	0	WT
37ºC	7	5104.27	0	WT
37ºC	7	5017.29	0	WT
37ºC	7	5664.32	0	WT
37ºC	7	5145.87	0	WT
37ºC	7	5074.22	0	WT
37ºC	7	5062.16	0	WT
37ºC	7	5212.65	0	WT
37ºC	7	5507.54	0	WT
37ºC	7	4941.37	0	WT
37ºC	7	5129.6	0	WT
37ºC	7	5287.15	0	WT
37ºC	7	4934.68	0	WT
37ºC	7	4989.41	0	WT
37ºC	7	5400.12	0	WT
37ºC	7	5037.27	0	WT
37ºC	7	5175.83	0	WT
37ºC	7	5650.63	0	WT
37ºC	7	5403.3	0	WT
37ºC	7	4762.13	0	WT
37ºC	7	5872.66	0	WT
37ºC	7	5668.34	0	WT
37ºC	7	5346.86	0	WT
37ºC	7	5062.5	0	WT
37ºC	7	5454.85	0	WT
37ºC	7	4938.21	0	WT
37ºC	7	5060.44	0	WT
37ºC	7	5154.15	0	WT
37ºC	7	5051.37	0	WT
37ºC	7	5529.32	0	WT
37ºC	7	5834.53	0	WT
37ºC	7	5094.04	0	WT
37ºC	7	5190.14	0	WT
37ºC	7	4899.13	0	WT
37ºC	7	7718.68	0	WT
37ºC	7	5582.54	0	WT
37ºC	7	5171.64	0	WT
37ºC	7	5257.73	0	WT
37ºC	7	5699.5	0	WT
37ºC	7	5071.74	0	WT
37ºC	7	5044.01	0	WT
37ºC	7	5158.59	0	WT
37ºC	7	5274.1	0	WT
37ºC	7	5088.12	0	WT
37ºC	7	6155.84	0	WT
37ºC	7	5833.96	0	WT
37ºC	7	5258.13	0	WT
37ºC	7	4827.43	0	WT
37ºC	7	5136.79	0	WT
37ºC	7	5617.35	0	WT
37ºC	7	5350.27	0	WT
37ºC	7	5036.24	0	WT
37ºC	7	7729.42	1	WT
37ºC	7	6616.99	0	WT
37ºC	7	4841.27	0	WT
37ºC	7	7190.09	0	WT
37ºC	7	6145.09	0	WT
37ºC	7	5530.81	0	WT
37ºC	7	5100.31	0	WT
37ºC	7	5300.5	0	WT
37ºC	7	5163.51	0	WT
37ºC	7	5007.07	0	WT
37ºC	7	4995.15	0	WT
37ºC	7	5176.99	0	WT
37ºC	7	5298.25	0	WT
37ºC	7	5357.7	0	WT
37ºC	7	5484.28	0	WT
37ºC	7	4970.88	0	WT
37ºC	7	4987.22	0	WT
37ºC	7	5023.29	0	WT
37ºC	7	5127.34	0	WT
37ºC	7	5277.96	0	WT
37ºC	7	4803.51	0	WT
37ºC	7	5349.81	0	WT
37ºC	7	4975.98	0	WT
37ºC	7	4814.54	0	WT
37ºC	7	5490.03	0	WT
37ºC	7	5046.54	0	WT
37ºC	7	5568.53	0	WT
37ºC	7	5011.1	0	WT
37ºC	7	5344.78	0	WT
37ºC	7	5078.86	0	WT
37ºC	7	5154.58	0	WT
37ºC	7	5129.58	0	WT
37ºC	7	5748.49	0	WT
37ºC	7	5788.88	0	WT
37ºC	7	5025.5	0	WT
37ºC	7	5256.38	0	WT
37ºC	7	7267.36	2	WT
37ºC	7	5022.57	0	WT
37ºC	7	5107.91	0	WT
37ºC	7	5004.06	0	WT
37ºC	7	5490.76	0	WT
37ºC	7	4811.53	0	WT
37ºC	7	4874.13	0	WT
37ºC	7	5037.88	0	WT
37ºC	7	5456.71	0	WT
37ºC	7	5079	0	WT
37ºC	7	4998.95	0	WT
37ºC	7	5310.49	0	WT
37ºC	7	4676.59	0	WT
37ºC	7	4429.17	0	WT
37ºC	7	4694.64	0	WT
37ºC	7	4586.32	0	WT
37ºC	7	5352.48	0	WT
37ºC	7	4786.43	0	WT
37ºC	7	4771.57	0	WT
37ºC	7	5410.96	0	WT
37ºC	7	4797.63	0	WT
37ºC	7	5002.51	0	WT
37ºC	7	4999.57	0	WT
37ºC	7	4939.18	0	WT
37ºC	7	4961.05	0	WT
37ºC	7	5122.43	0	WT
37ºC	7	4731.07	0	WT
37ºC	7	5206.25	0	WT
37ºC	7	4829.49	0	WT
37ºC	7	4801.9	0	WT
37ºC	7	5736.79	0	WT
37ºC	7	5215.28	0	WT
37ºC	7	4920.68	0	WT
37ºC	7	4830.7	0	WT
37ºC	7	4802.54	0	WT
37ºC	7	4778.87	0	WT
37ºC	7	5397.23	0	WT
37ºC	7	5182.97	0	WT
37ºC	7	5376.24	0	WT
37ºC	7	5440.77	0	WT
37ºC	7	5314.83	0	WT
37ºC	7	5416.11	0	WT
37ºC	7	4957.02	0	WT
37ºC	7	4938.61	0	WT
37ºC	7	5239.92	0	WT
37ºC	7	4979.37	0	WT
37ºC	7	4921.79	0	WT
37ºC	7	5437.44	0	WT
37ºC	7	5299.93	0	WT
37ºC	7	5136.22	0	WT
37ºC	7	5087.86	0	WT
37ºC	7	4711.56	0	WT
37ºC	7	5185.89	0	WT
37ºC	7	5129.83	0	WT
37ºC	7	5930.66	0	WT
37ºC	7	5114.25	0	WT
37ºC	7	5060.73	0	WT
37ºC	7	5438.1	0	WT
37ºC	7	5036.74	0	WT
37ºC	7	5160.55	0	WT
37ºC	7	4994.2	0	WT
37ºC	7	5078.15	0	WT
37ºC	7	6349.37	0	WT
37ºC	7	5375.09	0	WT
37ºC	7	5175.7	0	WT
37ºC	7	5302.77	0	WT
37ºC	7	5606.06	0	WT
37ºC	7	5296.78	0	WT
37ºC	7	5060.31	0	WT
37ºC	7	5400.3	0	WT
37ºC	7	5205.3	0	WT
37ºC	7	5328.07	0	WT
37ºC	7	6965.48	0	WT
37ºC	7	5154.54	0	WT
37ºC	7	5544.78	0	WT
37ºC	7	5460.73	0	WT
37ºC	7	4982.01	0	WT
37ºC	7	5120.4	0	WT
37ºC	7	6608.69	0	WT
37ºC	7	5550.58	0	WT
37ºC	7	5655.67	1	WT
37ºC	7	6316.47	0	WT
37ºC	7	4992.64	0	WT
37ºC	7	5100.12	0	WT
37ºC	7	5009.06	0	WT
37ºC	7	5372.82	0	WT
37ºC	7	5638.1	0	WT
37ºC	7	4991.06	0	WT
37ºC	7	5090.02	0	WT
37ºC	7	5245.35	0	WT
37ºC	7	5654.76	1	WT
37ºC	7	6067.27	0	WT
37ºC	7	5580.03	0	WT
37ºC	7	5084.17	0	WT
37ºC	7	5116.21	0	WT
37ºC	7	4836.9	0	WT
37ºC	7	7641.83	0	WT
37ºC	7	5392.65	0	WT
37ºC	7	5431.34	0	WT
37ºC	7	7291.5	0	WT
37ºC	7	5515.05	0	WT
37ºC	7	5170.92	0	WT
37ºC	7	5226.17	0	WT
37ºC	7	5017.66	0	WT
37ºC	7	5535.13	0	WT
37ºC	7	5394.97	0	WT
37ºC	7	5245.75	0	WT
37ºC	7	5140.26	0	WT
37ºC	7	5287.87	0	WT
37ºC	7	5290.22	0	WT
37ºC	7	5352.65	0	WT
37ºC	7	5463.2	0	WT
37ºC	7	5280.68	0	WT
37ºC	7	4897.17	0	WT
37ºC	7	5164.44	0	WT
37ºC	7	5445.51	0	WT
37ºC	7	5122.38	0	WT
37ºC	7	5418.85	0	WT
37ºC	7	5652.07	4	WT
37ºC	7	5248.78	1	WT
37ºC	7	4947.89	0	WT
37ºC	7	5015.5	0	WT
37ºC	7	5598.04	0	WT
37ºC	7	7358.03	1	WT
37ºC	7	5063.21	0	WT
37ºC	7	5082.55	0	WT
37ºC	7	5005.29	0	WT
37ºC	7	5209.32	0	WT
37ºC	7	4953.15	0	WT
37ºC	7	5482.1	0	WT
37ºC	7	5519.62	0	WT
37ºC	7	5324.23	0	WT
37ºC	7	4884.06	0	WT
37ºC	7	5631.06	0	WT
37ºC	7	5351.5	0	WT
37ºC	7	5499.7	0	WT
37ºC	7	5924.94	0	WT
37ºC	7	5382.74	0	WT
37ºC	7	6091.76	0	WT
37ºC	7	5197.78	0	WT
37ºC	7	5094.6	0	WT
37ºC	7	5713.28	0	WT
37ºC	7	4971.44	0	WT
37ºC	7	5151.84	0	WT
37ºC	7	4938.35	0	WT
37ºC	7	5412.5	0	WT
37ºC	7	5315.93	0	WT
37ºC	7	5173.62	0	WT
37ºC	7	5647.65	0	WT
37ºC	7	5741.93	0	WT
37ºC	7	6036.69	0	WT
37ºC	7	5682.53	0	WT
37ºC	7	5007.36	0	WT
37ºC	7	5276.51	0	WT
37ºC	7	5345.55	0	WT
37ºC	7	5429.87	0	WT
37ºC	7	5322.91	0	WT
37ºC	7	5609.59	2	WT
37ºC	7	5377.44	0	WT
37ºC	7	5094.05	0	WT
37ºC	7	5157.25	0	WT
37ºC	7	5038.35	0	WT
37ºC	7	5047.56	0	WT
37ºC	7	5308.74	0	WT
37ºC	7	5350.22	0	WT
37ºC	7	6060.8	0	WT
37ºC	7	5335.05	0	WT
37ºC	7	5301.6	0	WT
37ºC	7	5096.28	0	WT
37ºC	7	5682.6	0	WT
37ºC	7	5215.07	0	WT
37ºC	7	4973.9	0	WT
37ºC	7	5171.89	0	WT
37ºC	7	4996.12	0	WT
37ºC	7	5412.37	0	WT
37ºC	7	5470.06	0	WT
37ºC	7	5085.45	0	WT
37ºC	7	5093.61	0	WT
37ºC	7	6283.05	0	WT
37ºC	7	6775.41	0	WT
37ºC	7	5857.18	0	WT
37ºC	7	5770.32	0	WT
37ºC	7	6020.08	0	WT
37ºC	7	4955.56	0	WT
37ºC	7	5051.97	0	WT
37ºC	7	5312.86	0	WT
37ºC	7	4933.52	0	WT
37ºC	7	5600.77	2	WT
37ºC	7	5049.1	0	WT
37ºC	7	6159.59	0	WT
37ºC	7	5206.96	0	WT
37ºC	7	5177.7	0	WT
37ºC	7	5125.79	0	WT
37ºC	7	5075.88	0	WT
37ºC	7	5692.77	0	WT
37ºC	7	5944.08	0	WT
37ºC	7	5080.72	0	WT
37ºC	7	5307.61	0	WT
37ºC	7	5200.99	0	WT
37ºC	7	5108.78	0	WT
37ºC	7	5058.31	0	WT
37ºC	7	5147.44	0	WT
37ºC	7	5496.29	0	WT
37ºC	7	5331.56	0	WT
37ºC	7	5267.3	0	WT
37ºC	7	5034.18	0	WT
37ºC	7	4972.29	0	WT
37ºC	7	5372.95	0	WT
37ºC	7	6854.54	0	WT
37ºC	7	6084.3	0	WT
37ºC	7	5609.99	0	WT
37ºC	7	4780.85	0	WT
37ºC	7	5229.71	0	WT
37ºC	7	5674.94	0	WT
37ºC	7	5948.57	0	WT
37ºC	7	5312.53	0	WT
37ºC	7	4938.51	0	WT
37ºC	7	5409.35	0	WT
37ºC	7	5145.79	0	WT
37ºC	7	5870.87	0	WT
37ºC	7	5633.32	0	WT
37ºC	7	5307.25	0	WT
37ºC	7	5074.51	0	WT
37ºC	7	5226.42	0	WT
37ºC	7	5370.14	0	WT
37ºC	7	6129.94	0	WT
37ºC	7	5314.5	0	WT
37ºC	7	5518	0	WT
37ºC	7	4949.08	0	WT
37ºC	7	5289.7	0	WT
37ºC	7	5398.58	0	WT
37ºC	7	5079.69	0	WT
37ºC	7	5320.04	0	WT
37ºC	7	5176.38	0	WT
37ºC	7	5214.63	0	WT
37ºC	7	5957.36	0	WT
37ºC	7	5216.79	0	WT
37ºC	7	5481.77	0	WT
37ºC	7	4956.71	0	WT
37ºC	7	5025.31	0	WT
37ºC	7	5672.21	0	WT
37ºC	7	4920.86	0	WT
37ºC	7	5362.14	0	WT
37ºC	7	5294.85	0	WT
37ºC	7	5908.17	0	WT
37ºC	7	5298.59	0	WT
37ºC	7	4711.65	0	WT
37ºC	7	4446.93	0	WT
37ºC	7	4598.92	0	WT
37ºC	7	4845.03	0	WT
37ºC	7	4977.6	0	WT
37ºC	7	5157.28	0	WT
37ºC	7	4928.37	0	WT
37ºC	7	5253.99	0	WT
37ºC	7	4818.36	0	WT
37ºC	7	5378.91	0	WT
37ºC	7	5033.03	0	WT
37ºC	7	4933.51	0	WT
37ºC	7	5110.52	0	WT
37ºC	7	5195.75	0	WT
37ºC	7	4922.31	0	WT
37ºC	7	4983.38	0	WT
37ºC	7	5921.53	0	WT
37ºC	7	5097.48	0	WT
37ºC	7	5548.78	0	WT
37ºC	7	5394.51	0	WT
37ºC	7	5227.18	0	WT
37ºC	7	5621.88	0	WT
37ºC	7	5735.21	0	WT
37ºC	7	5783.39	0	WT
37ºC	7	6273.06	0	WT
37ºC	7	5506.35	0	WT
37ºC	7	5486.17	0	WT
37ºC	7	6118.36	0	WT
37ºC	7	6399.16	0	WT
37ºC	7	5269.5	0	WT
37ºC	7	5194.93	0	WT
37ºC	7	5117.64	0	WT
37ºC	7	5050.81	0	WT
37ºC	7	5014.28	0	WT
37ºC	7	4809.74	0	WT
37ºC	7	4886.39	0	WT
37ºC	7	6404.41	0	WT
37ºC	7	5246.08	0	WT
37ºC	7	5652.15	0	WT
37ºC	7	5322.59	0	WT
37ºC	7	5748.9	0	WT
37ºC	7	4888.4	0	WT
37ºC	7	6387.19	0	WT
37ºC	7	4948.95	0	WT
37ºC	7	5054.85	0	WT
37ºC	7	5313.77	0	WT
37ºC	7	5220.23	0	WT
37ºC	7	5454.83	2	WT
37ºC	7	5182.74	0	WT
37ºC	7	5288.62	0	WT
37ºC	7	5597.9	0	WT
37ºC	7	4777.3	0	WT
37ºC	7	5965.06	0	WT
37ºC	7	4919.55	0	WT
37ºC	7	5284.45	0	WT
37ºC	7	5000.15	0	WT
37ºC	7	5148.53	0	WT
37ºC	7	5582.42	0	WT
37ºC	7	5783.31	0	WT
37ºC	7	5376.14	0	WT
37ºC	7	5381.67	0	WT
37ºC	7	5477.95	0	WT
37ºC	7	5948.29	1	WT
37ºC	7	5125.25	0	WT
37ºC	7	5124.27	0	WT
37ºC	7	6307.51	0	WT
37ºC	7	5525.24	0	WT
37ºC	7	5323.7	0	WT
37ºC	7	5673.94	0	WT
37ºC	7	4914.02	0	WT
37ºC	7	5315.68	0	WT
37ºC	7	5616.13	0	WT
37ºC	7	5945.08	0	WT
37ºC	7	5135.73	0	WT
37ºC	7	5177.8	0	WT
37ºC	7	4864.35	0	WT
37ºC	7	5283.87	0	WT
37ºC	7	4962.36	0	WT
37ºC	7	6208.42	0	WT
37ºC	7	5643.4	0	WT
37ºC	7	5039.25	0	WT
37ºC	7	4923.07	0	WT
37ºC	7	5063.4	0	WT
37ºC	7	4937.91	0	WT
37ºC	7	4763.1	0	WT
37ºC	7	6421.64	0	WT
37ºC	7	6479.93	0	WT
37ºC	7	5695.39	0	WT
37ºC	7	5082.17	0	WT
37ºC	7	4990.69	0	WT
37ºC	7	5278.75	0	WT
37ºC	7	5348.57	0	WT
37ºC	7	5271.24	0	WT
37ºC	7	5342.62	0	WT
37ºC	7	5275.44	0	WT
37ºC	7	5425.94	0	WT
37ºC	7	5861	0	WT
37ºC	7	5401.5	0	WT
37ºC	7	4926.04	0	WT
37ºC	7	4654.26	0	WT
37ºC	7	5110.44	0	WT
37ºC	7	6882.78	0	WT
37ºC	7	4582.01	0	WT
37ºC	7	4745.34	0	WT
37ºC	7	5335.02	0	WT
37ºC	7	4714.05	0	WT
37ºC	7	4725.52	0	WT
37ºC	7	4786.77	0	WT
37ºC	7	5012.34	0	WT
37ºC	7	5260.18	0	WT
37ºC	7	5481.82	0	WT
37ºC	7	5246.31	0	WT
37ºC	7	7274.23	0	WT
37ºC	7	5445.47	0	WT
37ºC	7	5268.08	0	WT
37ºC	7	5102.34	0	WT
37ºC	7	5220.52	0	WT
37ºC	7	6109.91	0	WT
37ºC	7	5187.67	0	WT
37ºC	7	5998.63	0	WT
37ºC	7	5670.97	0	WT
37ºC	7	5409.16	0	WT
37ºC	7	5683.77	0	WT
37ºC	7	7835.52	0	WT
37ºC	7	5200.65	0	WT
37ºC	7	7503.89	0	WT
37ºC	7	5569.79	0	WT
37ºC	7	5101.06	0	WT
37ºC	7	5721.13	0	WT
37ºC	7	5028.73	0	WT
37ºC	7	5443.64	0	WT
37ºC	7	5385.5	0	WT
37ºC	7	6915.01	0	WT
37ºC	7	5421.08	0	WT
37ºC	7	5741.06	0	WT
37ºC	7	5096.54	0	WT
37ºC	7	6509.8	0	WT
37ºC	7	4668.64	0	WT
37ºC	7	5346.31	0	WT
37ºC	7	5656.66	0	WT
37ºC	7	5143.6	0	WT
37ºC	7	5347.88	0	WT
37ºC	7	5261.13	0	WT
37ºC	7	5282.18	0	WT
37ºC	7	5219.47	0	WT
37ºC	7	5073.98	0	WT
37ºC	7	4964.36	0	WT
37ºC	7	4954.4	0	WT
37ºC	7	5251.06	0	WT
37ºC	7	5411.08	0	WT
37ºC	7	5371.23	0	WT
37ºC	7	4820.81	0	WT
37ºC	7	5684.63	1	WT
37ºC	7	5590.91	0	WT
37ºC	7	5511.84	0	WT
37ºC	7	5193.68	0	WT
37ºC	7	5266.14	0	WT
37ºC	7	5036.83	0	WT
37ºC	7	6387.22	0	WT
37ºC	7	4987.27	0	WT
37ºC	7	5281.15	0	WT
37ºC	7	5231.96	0	WT
37ºC	7	5157.39	0	WT
37ºC	7	5179.6	0	WT
37ºC	7	5523.84	0	WT
37ºC	7	5663.54	0	WT
37ºC	7	5080.39	0	WT
37ºC	7	4957.7	0	WT
37ºC	7	5239.44	0	WT
37ºC	7	5263.37	0	WT
37ºC	7	4945.14	0	WT
37ºC	7	5514.39	0	WT
37ºC	7	5190.66	0	WT
37ºC	7	5775.15	0	WT
37ºC	7	5346.78	0	WT
37ºC	7	5031.36	0	WT
37ºC	7	5064.57	0	WT
37ºC	7	4989.77	0	WT
37ºC	7	5347.12	0	WT
37ºC	7	5181.61	0	WT
37ºC	7	4826.67	0	WT
37ºC	7	5531.95	0	WT
37ºC	7	5114.03	0	WT
37ºC	7	4954.36	0	WT
37ºC	7	5396.08	0	WT
37ºC	7	5401.04	0	WT
37ºC	7	5209.04	0	WT
37ºC	7	5028.67	0	WT
37ºC	7	5251.78	0	WT
37ºC	7	4897.74	0	WT
37ºC	7	5275.55	0	WT
37ºC	7	5084.88	0	WT
37ºC	7	5277.5	0	WT
37ºC	7	5249.81	0	WT
37ºC	7	5175.4	0	WT
37ºC	7	5683.94	0	WT
37ºC	7	4977.57	0	WT
37ºC	7	5592.43	0	WT
37ºC	7	5468.9	0	WT
37ºC	7	4954.73	0	WT
37ºC	7	5163.04	0	WT
37ºC	7	4966.13	0	WT
37ºC	7	5131.78	0	WT
37ºC	7	5274.51	0	WT
37ºC	7	6143.68	0	WT
37ºC	7	4911.44	0	WT
37ºC	7	5274.54	0	WT
37ºC	7	5103.53	0	WT
37ºC	7	5970.75	0	WT
37ºC	7	5140.4	0	WT
37ºC	7	5045.68	0	WT
37ºC	7	5667.98	0	WT
37ºC	7	5522.57	0	WT
37ºC	7	5619.91	0	WT
37ºC	7	5055.04	0	WT
37ºC	7	5035.86	0	WT
37ºC	7	5170.03	0	WT
37ºC	7	5451.57	0	WT
37ºC	7	5166.87	0	WT
37ºC	7	5792.75	0	WT
37ºC	7	5388.88	0	WT
37ºC	7	4865.94	0	WT
37ºC	7	5277.56	0	WT
37ºC	7	5065.77	0	WT
37ºC	7	5012.6	0	WT
37ºC	7	4963.98	0	WT
37ºC	7	5231.98	0	WT
37ºC	7	6149.4	0	WT
37ºC	7	5361.12	0	WT
37ºC	7	6186.65	0	WT
37ºC	7	6271.69	0	WT
37ºC	7	5321.2	1	WT
37ºC	7	5051.53	0	WT
37ºC	7	4890	0	WT
37ºC	7	4899.29	0	WT
37ºC	7	4939.85	0	WT
37ºC	7	5245.31	0	WT
37ºC	7	5165.38	0	WT
37ºC	7	5188.27	0	WT
37ºC	7	4924.29	0	WT
37ºC	7	5133.07	0	WT
37ºC	7	4844.12	0	WT
37ºC	7	5228.56	0	WT
37ºC	7	5125.52	0	WT
37ºC	7	5625.22	0	WT
37ºC	7	5205.08	0	WT
37ºC	7	5133.16	0	WT
37ºC	7	5156.81	0	WT
37ºC	7	5331.22	0	WT
37ºC	7	5329	0	WT
37ºC	7	5102.04	0	WT
37ºC	7	5165.66	0	WT
37ºC	7	4957.78	0	WT
37ºC	7	5179.14	0	WT
37ºC	7	5029.65	0	WT
37ºC	7	5017.09	0	WT
37ºC	7	5323.44	0	WT
37ºC	7	5730.09	0	WT
37ºC	7	5389.11	0	WT
37ºC	7	5362.76	0	WT
37ºC	7	5196.5	0	WT
37ºC	7	4979.95	0	WT
37ºC	7	5319.55	0	WT
37ºC	7	5249.7	0	WT
37ºC	7	4962.86	0	WT
37ºC	7	4753.01	0	WT
37ºC	7	5253.08	0	WT
37ºC	7	5530.35	0	WT
37ºC	7	5949.82	0	WT
37ºC	7	5206.63	0	WT
37ºC	7	5262.3	0	WT
37ºC	7	5271.79	0	WT
37ºC	7	5229.13	0	WT
37ºC	7	5097.72	0	WT
37ºC	7	5049.63	0	WT
37ºC	7	5408.49	0	WT
37ºC	7	4810.2	0	WT
37ºC	7	5466.68	0	WT
37ºC	7	4874.48	0	WT
37ºC	7	6119.86	0	WT
37ºC	7	5240.28	0	WT
37ºC	7	5440.33	0	WT
37ºC	7	5337.35	0	WT
37ºC	7	5545.74	0	WT
37ºC	7	5005.63	0	WT
37ºC	7	5308.47	0	WT
37ºC	7	5849.35	0	WT
37ºC	7	5337.2	0	WT
37ºC	7	5540.48	0	WT
37ºC	7	4956.03	0	WT
37ºC	7	5748.98	0	WT
37ºC	7	5151.72	0	WT
37ºC	7	4951.57	0	WT
37ºC	7	5048.17	0	WT
37ºC	7	5830.99	0	WT
37ºC	7	4988.79	0	WT
37ºC	7	5077.55	0	WT
37ºC	7	5126.64	0	WT
37ºC	7	5005.92	0	WT
37ºC	7	5081.3	0	WT
37ºC	7	5311.33	0	WT
37ºC	7	5117.95	0	WT
37ºC	7	5271.56	0	WT
37ºC	7	5078.76	0	WT
37ºC	7	4961.46	0	WT
37ºC	7	5261.37	0	WT
37ºC	7	4946.2	0	WT
37ºC	7	4907.82	0	WT
37ºC	7	5109.87	0	WT
37ºC	7	5451.18	0	WT
37ºC	7	5296.85	0	WT
37ºC	7	5346.68	0	WT
37ºC	7	5245.97	0	WT
37ºC	7	5444.91	0	WT
37ºC	7	5202.1	0	WT
37ºC	7	5354.34	0	WT
37ºC	7	5149.34	0	WT
37ºC	7	4934.79	0	WT
37ºC	7	5046.14	0	WT
37ºC	7	5135.81	0	WT
37ºC	7	4903.37	0	WT
37ºC	7	4939.1	0	WT
37ºC	7	5113.59	0	WT
37ºC	7	5103.43	0	WT
37ºC	7	4918.17	0	WT
37ºC	7	5146.98	0	WT
37ºC	7	5572.42	0	WT
37ºC	7	5064.9	0	WT
37ºC	7	6844.27	0	WT
37ºC	7	4763.97	0	WT
37ºC	7	5343.37	0	WT
37ºC	7	5915.19	0	WT
37ºC	7	5220.08	0	WT
37ºC	7	5054.81	0	WT
37ºC	7	4811.93	0	WT
37ºC	7	5628.01	0	WT
37ºC	7	5325.11	0	WT
37ºC	7	4505.98	0	WT
37ºC	7	5241.72	0	WT
37ºC	7	6624.57	0	WT
37ºC	7	4664.39	0	WT
37ºC	7	4783.73	1	WT
37ºC	7	4552.86	0	WT
37ºC	7	5153.56	0	WT
37ºC	7	5049.5	0	WT
37ºC	7	5982.33	0	WT
37ºC	7	5222.48	0	WT
37ºC	7	4735.08	0	WT
37ºC	7	4850.69	0	WT
37ºC	7	4676.76	0	WT
37ºC	7	6516.28	0	WT
37ºC	7	5516.36	0	WT
37ºC	7	6671.53	0	WT
37ºC	7	4830.43	0	WT
37ºC	7	5088.75	0	WT
37ºC	7	5171.55	0	WT
37ºC	7	4917.29	0	WT
37ºC	7	5337.47	0	WT
37ºC	7	5079.11	0	WT
37ºC	7	4926.88	0	WT
37ºC	7	4984.67	0	WT
37ºC	7	6407.47	0	WT
37ºC	7	4897.06	0	WT
37ºC	7	5039.45	0	WT
37ºC	7	5288.34	0	WT
37ºC	7	5011.48	0	WT
37ºC	7	5268.59	0	WT
37ºC	7	5570.26	0	WT
37ºC	7	4985.4	0	WT
37ºC	7	5220.65	0	WT
37ºC	7	5063.35	0	WT
37ºC	7	5762.51	0	WT
37ºC	7	4998.8	0	WT
37ºC	7	4897.08	0	WT
37ºC	7	5508.95	0	WT
37ºC	7	5179.65	0	WT
37ºC	7	4945.68	0	WT
37ºC	7	5492.31	0	WT
37ºC	7	6462.7	0	WT
37ºC	7	5551.89	0	WT
37ºC	7	4894.81	0	WT
37ºC	7	5057.05	0	WT
37ºC	7	6462.79	0	WT
37ºC	7	5182.66	0	WT
37ºC	7	5443.21	0	WT
37ºC	7	5059.37	0	WT
37ºC	7	6064.07	1	WT
37ºC	7	4994.63	0	WT
37ºC	7	5175.06	0	WT
37ºC	7	5178.72	0	WT
37ºC	7	5066.82	0	WT
37ºC	7	5705.56	0	WT
37ºC	7	5267.03	0	WT
37ºC	7	5099	0	WT
37ºC	7	4956.62	0	WT
37ºC	7	5121.48	0	WT
37ºC	7	4707.96	0	WT
37ºC	7	5434.53	0	WT
37ºC	7	5150.5	0	WT
37ºC	7	5809.39	0	WT
37ºC	7	5388.43	0	WT
37ºC	7	5477.78	0	WT
37ºC	7	5188.84	0	WT
37ºC	7	5066.96	0	WT
37ºC	7	5187.16	0	WT
37ºC	7	5332.25	0	WT
37ºC	7	5292.33	0	WT
37ºC	7	4810.42	0	WT
37ºC	7	5334.3	0	WT
37ºC	7	5877.73	0	WT
37ºC	7	5021.49	0	WT
37ºC	7	5118.21	0	WT
37ºC	7	5385.81	0	WT
37ºC	7	5019.4	0	WT
37ºC	7	5029.49	0	WT
37ºC	7	5012.2	0	WT
37ºC	7	5048.29	0	WT
37ºC	7	4955.57	0	WT
37ºC	7	5288.87	0	WT
37ºC	7	6003.18	0	WT
37ºC	7	5041.57	0	WT
37ºC	7	4930.57	0	WT
37ºC	7	4967.71	0	WT
37ºC	7	5033.5	0	WT
37ºC	7	4960.59	0	WT
37ºC	7	5267.73	0	WT
37ºC	7	5068.18	0	WT
37ºC	7	5234.92	0	WT
37ºC	7	4890.62	0	WT
37ºC	7	5263.65	0	WT
37ºC	7	5238.07	0	WT
37ºC	7	5014.53	0	WT
37ºC	7	5606.95	0	WT
37ºC	7	5435.75	0	WT
37ºC	7	4525.19	0	WT
37ºC	7	4699.51	0	WT
37ºC	7	4922.14	0	WT
37ºC	7	4763.06	0	WT
37ºC	7	4788.45	0	WT
37ºC	7	4502.56	0	WT
37ºC	7	4519.1	0	WT
37ºC	7	4897.4	0	WT
37ºC	7	4732.73	0	WT
37ºC	7	4936.37	0	WT
37ºC	7	4856.12	0	WT
37ºC	7	5721.93	0	WT
37ºC	7	4705.78	0	WT
37ºC	7	5128.9	0	WT
37ºC	7	5402.65	0	WT
37ºC	7	4749.01	0	WT
37ºC	7	5302.65	0	WT
37ºC	7	5255.15	0	WT
37ºC	7	4757.07	0	WT
37ºC	7	5463.21	0	WT
37ºC	7	4943.5	0	WT
37ºC	7	4708.68	0	WT
37ºC	7	4780.95	0	WT
37ºC	7	5853.47	0	WT
37ºC	7	4810.51	0	WT
37ºC	7	5205.46	0	WT
37ºC	7	4977.19	0	WT
37ºC	7	4944.39	0	WT
37ºC	7	5050.86	0	WT
37ºC	7	5010.54	0	WT
37ºC	7	4826.37	0	WT
37ºC	7	4956.2	0	WT
37ºC	7	5095.76	0	WT
37ºC	7	5396.96	0	WT
37ºC	7	4948.98	0	WT
37ºC	7	5183.39	0	WT
37ºC	7	7721.19	0	WT
37ºC	7	6724.87	0	WT
37ºC	7	4913.99	0	WT
37ºC	7	5236.2	0	WT
37ºC	7	5212.97	0	WT
37ºC	7	5040.42	0	WT
37ºC	7	5329.73	0	WT
37ºC	7	6209.69	0	WT
37ºC	7	5075.31	0	WT
37ºC	7	7037.53	0	WT
37ºC	7	4832.72	0	WT
37ºC	7	5295.5	0	WT
37ºC	7	5641.5	0	WT
37ºC	7	5179.02	0	WT
37ºC	7	5263.96	0	WT
37ºC	7	5263.45	0	WT
37ºC	7	5509.43	0	WT
37ºC	7	4961.23	0	WT
37ºC	7	5444.15	0	WT
37ºC	7	5575.08	0	WT
37ºC	7	5183.52	0	WT
37ºC	7	5422.81	0	WT
37ºC	7	5735.45	0	WT
37ºC	7	5410.13	0	WT
37ºC	7	5187.99	0	WT
37ºC	7	5093.51	0	WT
37ºC	7	4999.5	0	WT
37ºC	7	5131.04	0	WT
37ºC	7	5157.97	0	WT
37ºC	7	4936.42	0	WT
37ºC	7	5381.62	0	WT
37ºC	7	5281.96	0	WT
37ºC	7	5448.9	0	WT
37ºC	7	5341.61	0	WT
37ºC	7	5371.73	0	WT
37ºC	7	5458.4	0	WT
37ºC	7	4866.2	0	WT
37ºC	7	5667.84	0	WT
37ºC	7	5717.89	0	WT
37ºC	7	4717	0	WT
37ºC	7	4935.12	0	WT
37ºC	7	5443.67	0	WT
37ºC	7	5686.65	0	WT
37ºC	7	7448.5	0	WT
37ºC	7	5547.37	0	WT
37ºC	7	5044.59	0	WT
37ºC	7	5226.29	0	WT
37ºC	7	5933.05	0	WT
37ºC	7	5594.56	0	WT
37ºC	7	5033.36	0	WT
37ºC	7	5016.8	0	WT
37ºC	7	4905.91	0	WT
37ºC	7	4955.36	0	WT
37ºC	7	5288.27	0	WT
37ºC	7	5040.82	0	WT
37ºC	7	5353.27	0	WT
37ºC	7	5625.32	0	WT
37ºC	7	4961.59	0	WT
37ºC	7	6437.81	0	WT
37ºC	7	5348.74	0	WT
37ºC	7	5303.37	0	WT
37ºC	7	5165.15	0	WT
37ºC	7	5337.38	0	WT
37ºC	7	5024.98	0	WT
37ºC	7	5001.48	0	WT
37ºC	7	5004.09	0	WT
37ºC	7	5165.65	0	WT
37ºC	7	4757.85	0	WT
37ºC	7	5130.14	0	WT
37ºC	7	5206.72	0	WT
37ºC	7	5270.56	0	WT
37ºC	7	5280.91	0	WT
37ºC	7	5232.12	0	WT
37ºC	7	5019.79	0	WT
37ºC	7	5254.54	0	WT
37ºC	7	5208.14	0	WT
37ºC	7	4967.1	0	WT
37ºC	7	4916.65	0	WT
37ºC	7	4915.35	0	WT
37ºC	7	4963.83	0	WT
37ºC	7	5538.76	0	WT
37ºC	7	5158.29	0	WT
37ºC	7	5320.16	0	WT
37ºC	7	5568.41	0	WT
37ºC	7	4654.18	0	WT
37ºC	7	5899.86	0	WT
37ºC	7	4810.03	0	WT
37ºC	7	5024.23	0	WT
37ºC	7	5984.29	0	WT
37ºC	7	5080.25	0	WT
37ºC	7	5008.36	0	WT
37ºC	7	5130.52	0	WT
37ºC	7	4873.69	0	WT
37ºC	7	5588.49	0	WT
37ºC	7	5109.03	0	WT
37ºC	7	5473.54	0	WT
37ºC	7	5829.39	0	WT
37ºC	7	6561.86	0	WT
37ºC	7	5346.27	0	WT
37ºC	7	5471.15	0	WT
37ºC	7	4869.32	0	WT
37ºC	7	5452.38	0	WT
37ºC	7	5017.14	0	WT
37ºC	7	5515.05	0	WT
37ºC	7	5130.97	0	WT
37ºC	7	4967.99	0	WT
37ºC	7	5235.3	0	WT
37ºC	7	5655.16	0	WT
37ºC	7	5141.04	0	WT
37ºC	7	5408.61	0	WT
37ºC	7	5085.82	0	WT
37ºC	7	5612.77	0	WT
37ºC	7	5228.51	0	WT
37ºC	7	5195.19	0	WT
37ºC	7	5304.89	0	WT
37ºC	7	4924.17	0	WT
37ºC	7	5182.47	0	WT
37ºC	7	4950.81	0	WT
37ºC	7	4933.08	0	WT
37ºC	7	5442.37	0	WT
37ºC	7	5283.14	0	WT
37ºC	7	4759.61	0	WT
37ºC	7	5049.99	0	WT
37ºC	7	5890.09	0	WT
37ºC	7	5261.47	0	WT
37ºC	7	5590.46	0	WT
37ºC	7	5215.4	0	WT
37ºC	7	4878.45	0	WT
37ºC	7	5176.19	0	WT
37ºC	7	5005.97	0	WT
37ºC	7	6014.27	0	WT
37ºC	7	5874.69	0	WT
37ºC	7	5256.37	0	WT
37ºC	7	5388.28	0	WT
37ºC	7	4791.69	0	WT
37ºC	7	5048.83	0	WT
37ºC	7	4966.94	0	WT
37ºC	7	4905.72	0	WT
37ºC	7	5132.69	0	WT
37ºC	7	11761.5	0	WT
37ºC	7	5208.63	0	WT
37ºC	7	4932.92	0	WT
37ºC	7	5137.28	0	WT
37ºC	7	5150.5	0	WT
37ºC	7	5644.74	0	WT
37ºC	7	5049.84	0	WT
37ºC	7	4860.78	0	WT
37ºC	7	5106.57	0	WT
37ºC	7	4818.42	0	WT
37ºC	7	4998.36	0	WT
37ºC	7	5544.54	0	WT
37ºC	7	4623.59	0	WT
37ºC	7	4969.25	0	WT
37ºC	7	4987.86	0	WT
37ºC	7	5664.91	0	WT
37ºC	7	4764.37	0	WT
37ºC	7	4934.05	0	WT
37ºC	7	4873.45	0	WT
37ºC	7	4786.32	0	WT
37ºC	7	4873.79	0	WT
37ºC	7	4829.85	0	WT
37ºC	7	5129.9	0	WT
37ºC	7	4792.42	0	WT
37ºC	7	4911.05	0	WT
37ºC	7	4842.38	0	WT
37ºC	7	4943.75	0	WT
37ºC	7	4843.61	0	WT
37ºC	7	4903.17	0	WT
37ºC	7	5120.43	0	WT
37ºC	7	5057.66	0	WT
37ºC	7	5065.37	0	WT
37ºC	7	5131.7	0	WT
37ºC	7	6340.39	0	WT
37ºC	7	5067.16	0	WT
37ºC	7	5386.79	0	WT
37ºC	7	4715.03	0	WT
37ºC	7	5380.17	0	WT
37ºC	7	5398.2	0	WT
37ºC	7	5170.47	0	WT
37ºC	7	5032.28	0	WT
37ºC	7	5924.89	0	WT
37ºC	7	5363.15	0	WT
37ºC	7	4970.69	0	WT
37ºC	7	5233.04	0	WT
37ºC	7	5028.21	0	WT
37ºC	7	5071.15	0	WT
37ºC	7	5362.37	0	WT
37ºC	7	4994.09	0	WT
37ºC	7	4864.93	0	WT
37ºC	7	5510.05	0	WT
37ºC	7	5028.01	0	WT
37ºC	7	5273.87	0	WT
37ºC	7	4990.18	0	WT
37ºC	7	5002.56	0	WT
37ºC	7	4895.61	0	WT
37ºC	7	5092.22	0	WT
37ºC	7	4960.29	0	WT
37ºC	7	6005.71	0	WT
37ºC	7	5052.52	0	WT
37ºC	7	5693.32	0	WT
37ºC	7	5750.58	0	WT
37ºC	7	5077.37	0	WT
37ºC	7	4909.29	0	WT
37ºC	7	5838.44	0	WT
37ºC	7	5676.93	0	WT
37ºC	7	5278.3	0	WT
37ºC	7	5294.54	0	WT
37ºC	7	5830.95	0	WT
37ºC	7	5072.58	0	WT
37ºC	7	4932.22	0	WT
37ºC	7	5426.29	0	WT
37ºC	7	5140.57	0	WT
37ºC	7	5222.17	0	WT
37ºC	7	5334.92	0	WT
37ºC	7	5726.94	0	WT
37ºC	7	5001.43	0	WT
37ºC	7	5314.47	0	WT
37ºC	7	4953.46	0	WT
37ºC	7	5061.51	0	WT
37ºC	7	5623.93	0	WT
37ºC	7	5065.28	0	WT
37ºC	7	6003.84	0	WT
37ºC	7	4798.65	0	WT
37ºC	7	4958.73	0	WT
37ºC	7	5230.66	0	WT
37ºC	7	5089.2	0	WT
37ºC	7	5720.78	0	WT
37ºC	7	4745.07	0	WT
37ºC	7	5177.46	0	WT
37ºC	7	5337.92	0	WT
37ºC	7	5438.06	0	WT
37ºC	7	5156.59	0	WT
37ºC	7	4853.49	0	WT
37ºC	7	5442.52	0	WT
37ºC	7	5809.3	0	WT
37ºC	7	4933.14	0	WT
37ºC	7	5486.74	0	WT
37ºC	7	5186.42	0	WT
37ºC	7	4803.45	0	WT
37ºC	7	5534.04	0	WT
37ºC	7	5251.43	0	WT
37ºC	7	4955.24	0	WT
37ºC	7	5715.33	0	WT
37ºC	7	5089.92	0	WT
37ºC	7	4748.78	0	WT
37ºC	7	5705.67	0	WT
37ºC	7	5011.82	0	WT
37ºC	7	5178.96	0	WT
37ºC	7	4993.47	0	WT
37ºC	7	5023.32	0	WT
37ºC	7	5353.18	0	WT
37ºC	7	5188.97	0	WT
37ºC	7	4985.25	0	WT
37ºC	7	4939.44	0	WT
37ºC	7	5052.62	0	WT
37ºC	7	5188.95	0	WT
37ºC	7	5243.81	0	WT
37ºC	7	5104.5	0	WT
37ºC	7	5073.41	0	WT
37ºC	7	5042.72	0	WT
37ºC	7	4846.28	0	WT
37ºC	7	4964.84	0	WT
37ºC	7	4922.55	0	WT
37ºC	7	4931.69	0	WT
37ºC	7	4880.44	0	WT
37ºC	7	5308.57	0	WT
37ºC	7	5114.73	0	WT
37ºC	7	4852.4	0	WT
37ºC	7	4907.12	0	WT
37ºC	7	4776.9	0	WT
37ºC	7	4799.02	0	WT
37ºC	7	4767.25	0	WT
37ºC	7	5196.87	0	WT
37ºC	7	4521.46	0	WT
37ºC	7	4519.96	0	WT
37ºC	7	5068.98	0	WT
37ºC	7	5095.06	0	WT
37ºC	7	4957.52	0	WT
37ºC	7	4569.95	0	WT
37ºC	7	4533.1	0	WT
37ºC	7	5330.46	0	WT
37ºC	7	4818.13	0	WT
37ºC	7	4913.17	0	WT
37ºC	7	5067.76	0	WT
37ºC	7	5086.22	0	WT
37ºC	7	4874.91	0	WT
37ºC	7	4838.19	0	WT
37ºC	7	4819.5	0	WT
37ºC	7	5427.19	0	WT
37ºC	7	4906.58	0	WT
37ºC	7	4903.71	0	WT
37ºC	7	4985.22	0	WT
37ºC	7	5317.31	0	WT
37ºC	7	4793.34	0	WT
37ºC	7	5040.48	0	WT
37ºC	7	5038.45	0	WT
37ºC	7	5081.32	0	WT
37ºC	7	4818.33	0	WT
37ºC	7	5609.37	0	WT
37ºC	7	5716.07	0	WT
37ºC	7	5104.25	0	WT
37ºC	7	4913.54	0	WT
37ºC	7	5155.06	0	WT
37ºC	7	5277.94	0	WT
37ºC	7	5800.53	0	WT
37ºC	7	5098.02	0	WT
37ºC	7	5058.84	0	WT
37ºC	7	5450.47	0	WT
37ºC	7	5231.01	0	WT
37ºC	7	5312.7	0	WT
37ºC	7	4848.85	0	WT
37ºC	7	5512.72	0	WT
37ºC	7	6416	1	WT
37ºC	7	6878.89	2	WT
37ºC	7	5018.63	0	WT
37ºC	7	4733.55	0	WT
37ºC	7	5590.6	0	WT
37ºC	7	7157.33	1	WT
37ºC	7	4690.02	0	WT
37ºC	7	5037.23	0	WT
37ºC	7	5601.43	0	WT
37ºC	7	5969.45	0	WT
37ºC	7	6095.97	0	WT
37ºC	7	4913.06	0	WT
37ºC	7	5136	0	WT
37ºC	7	5313.99	0	WT
37ºC	7	5003.81	0	WT
37ºC	7	6056.79	0	WT
37ºC	7	4744.86	0	WT
37ºC	7	4956.29	0	WT
37ºC	7	4831.78	0	WT
37ºC	7	4990.4	0	WT
37ºC	7	5080.51	0	WT
37ºC	7	5061.52	0	WT
37ºC	7	6353.95	0	WT
37ºC	7	4968.55	0	WT
37ºC	7	4823.91	0	WT
37ºC	7	4928.75	0	WT
37ºC	7	4914.4	0	WT
37ºC	7	5524.27	0	WT
37ºC	7	6200.54	1	WT
37ºC	7	4978.93	0	WT
37ºC	7	4925	0	WT
37ºC	7	5035.82	0	WT
37ºC	7	4872.9	0	WT
37ºC	7	5484.54	0	WT
37ºC	7	5185.55	0	WT
37ºC	7	6396.62	0	WT
37ºC	7	5396.03	0	WT
37ºC	7	5237.93	0	WT
37ºC	7	6092.59	0	WT
37ºC	7	5531.11	0	WT
37ºC	7	5283.48	0	WT
37ºC	7	5523.31	0	WT
37ºC	7	5347.98	0	WT
37ºC	7	5098.23	0	WT
37ºC	7	5598.25	0	WT
37ºC	7	4995.54	0	WT
37ºC	7	5192.74	0	WT
37ºC	7	4945.87	0	WT
37ºC	7	5171.43	0	WT
37ºC	7	5938.58	0	WT
37ºC	7	6595.4	0	WT
37ºC	7	5149.91	0	WT
37ºC	7	6996.12	0	WT
37ºC	7	5027.82	0	WT
37ºC	7	5068.5	0	WT
37ºC	7	5430.95	0	WT
37ºC	7	5525.02	0	WT
37ºC	7	5233.66	0	WT
37ºC	7	5344.41	0	WT
37ºC	7	5221.98	0	WT
37ºC	7	5154.63	0	WT
37ºC	7	5209.27	0	WT
37ºC	7	5308.99	0	WT
37ºC	7	5453.65	0	WT
37ºC	7	5040.14	0	WT
37ºC	7	4770.21	0	WT
37ºC	7	5509.32	0	WT
37ºC	7	5592.53	0	WT
37ºC	7	5479.23	0	WT
37ºC	7	5019.55	0	WT
37ºC	7	4961.53	0	WT
37ºC	7	5647.26	1	WT
37ºC	7	5361.54	0	WT
37ºC	7	5160.46	0	WT
37ºC	7	5183.8	0	WT
37ºC	7	5132.36	0	WT
37ºC	7	4994.56	0	WT
37ºC	7	5539.02	0	WT
37ºC	7	4767.6	0	WT
37ºC	7	5011.37	0	WT
37ºC	7	5705.39	0	WT
37ºC	7	5281.4	0	WT
37ºC	7	5081.83	0	WT
37ºC	7	5842.25	0	WT
37ºC	7	4835.44	0	WT
37ºC	7	5079.06	0	WT
37ºC	7	5732.12	0	WT
37ºC	7	4901.7	0	WT
37ºC	7	5091.27	0	WT
37ºC	7	4977.71	0	WT
37ºC	7	5335.54	0	WT
37ºC	7	4870.98	0	WT
37ºC	7	5084.96	0	WT
37ºC	7	4999.87	0	WT
37ºC	7	5109.44	0	WT
37ºC	7	4976.73	0	WT
37ºC	7	5268.33	0	WT
37ºC	7	5021.93	0	WT
37ºC	7	4980.74	0	WT
37ºC	7	4825.43	0	WT
37ºC	7	5307	0	WT
37ºC	7	5396.58	0	WT
37ºC	7	5185.97	0	WT
37ºC	7	5405.99	0	WT
37ºC	7	5055.8	0	WT
37ºC	7	5171.04	0	WT
37ºC	7	5159.39	0	WT
37ºC	7	5070.05	0	WT
37ºC	7	5536.28	0	WT
37ºC	7	4915.47	0	WT
37ºC	7	5045.2	0	WT
37ºC	7	5310.55	0	WT
37ºC	7	5344.37	0	WT
37ºC	7	4899.7	0	WT
37ºC	7	5294.81	0	WT
37ºC	7	5099.28	0	WT
37ºC	7	5294.2	0	WT
37ºC	7	5186.14	0	WT
37ºC	7	5926.81	0	WT
37ºC	7	5150.8	0	WT
37ºC	7	5675.24	0	WT
37ºC	7	5074.68	0	WT
37ºC	7	5097.73	0	WT
37ºC	7	5391.22	0	WT
37ºC	7	5403.26	0	WT
37ºC	7	4939.82	0	WT
37ºC	7	5232.08	0	WT
37ºC	7	5083.38	0	WT
37ºC	7	6204.52	0	WT
37ºC	7	5615.15	0	WT
37ºC	7	5114.39	0	WT
37ºC	7	5719.44	0	WT
37ºC	7	5142.61	0	WT
37ºC	7	4905.39	0	WT
37ºC	7	5231.61	0	WT
37ºC	7	6276.81	0	WT
37ºC	7	5208.22	0	WT
37ºC	7	5072.95	0	WT
37ºC	7	4933.76	0	WT
37ºC	7	5480.06	0	WT
37ºC	7	5501.72	0	WT
37ºC	7	5137.09	1	WT
37ºC	7	4830.54	0	WT
37ºC	7	5007.76	0	WT
37ºC	7	5111.59	0	WT
37ºC	7	5080.97	0	WT
37ºC	7	4999.85	0	WT
37ºC	7	5014.73	0	WT
37ºC	7	5110	0	WT
37ºC	7	4770.44	0	WT
37ºC	7	5049.76	0	WT
37ºC	7	4964.71	0	WT
37ºC	7	5020.22	0	WT
37ºC	7	5543.76	0	WT
37ºC	7	4901.4	0	WT
37ºC	7	5145.87	0	WT
37ºC	7	5098.71	0	WT
37ºC	7	5826.62	0	WT
37ºC	7	4821.06	0	WT
37ºC	7	4924.1	0	WT
37ºC	7	5347.57	0	WT
37ºC	7	4977.23	0	WT
37ºC	7	4958.19	0	WT
37ºC	7	4893.96	0	WT
37ºC	7	5085.24	0	WT
37ºC	7	5108.4	0	WT
37ºC	7	4913.83	0	WT
37ºC	7	4892.61	0	WT
37ºC	7	5223.62	1	WT
37ºC	7	4980.1	0	WT
37ºC	7	4861.62	0	WT
37ºC	7	4910.15	0	WT
37ºC	7	5214.25	0	WT
37ºC	7	5069.92	0	WT
37ºC	7	4775.74	0	WT
37ºC	7	5018.92	0	WT
37ºC	7	5249.63	0	WT
37ºC	7	5867.75	0	WT
37ºC	7	4906.57	0	WT
37ºC	7	5463.43	0	WT
37ºC	7	5564.8	0	WT
37ºC	7	5018.94	0	WT
37ºC	7	6037.82	0	WT
37ºC	7	5798.79	0	WT
37ºC	7	5563.35	0	WT
37ºC	7	4828.55	0	WT
37ºC	7	4821.2	0	WT
37ºC	7	5934.12	0	WT
37ºC	7	5372.38	0	WT
37ºC	7	5334.62	0	WT
37ºC	7	4980.92	0	WT
37ºC	7	4741.61	0	WT
37ºC	7	5685.15	0	WT
37ºC	7	5348.08	0	WT
37ºC	7	5370.21	0	WT
37ºC	7	4782.61	0	WT
37ºC	7	5165.59	0	WT
37ºC	7	5632.14	0	WT
37ºC	7	4714.43	0	WT
37ºC	7	4606.95	0	WT
37ºC	7	4854.51	0	WT
37ºC	7	5178.14	0	WT
37ºC	7	4722.32	0	WT
37ºC	7	5258.09	0	WT
37ºC	7	5625.6	0	WT
37ºC	7	5337.79	0	WT
37ºC	7	5672	0	WT
37ºC	7	4990.48	0	WT
37ºC	7	5194.64	0	WT
37ºC	7	4811.03	0	WT
37ºC	7	5489.39	1	WT
37ºC	7	5342.14	0	WT
37ºC	7	5277.52	0	WT
37ºC	7	4707.11	0	WT
37ºC	7	4992.27	0	WT
37ºC	7	4845.31	0	WT
37ºC	7	5004.54	0	WT
37ºC	7	4835.38	0	WT
37ºC	7	4854.05	0	WT
37ºC	7	4892.43	0	WT
37ºC	7	4816.45	0	WT
37ºC	7	5433.21	0	WT
37ºC	7	5047.3	0	WT
37ºC	7	5000.5	0	WT
37ºC	7	5905.56	0	WT
37ºC	7	5512.43	0	WT
37ºC	7	5205.15	0	WT
37ºC	7	4903.19	0	WT
37ºC	7	4874.68	0	WT
37ºC	7	4952.68	0	WT
37ºC	7	5480.57	0	WT
37ºC	7	4786.51	0	WT
37ºC	7	5293.46	1	WT
37ºC	7	4895.01	0	WT
37ºC	7	4958.97	0	WT
37ºC	7	4925.75	0	WT
37ºC	7	4775	0	WT
37ºC	7	5532.5	0	WT
37ºC	7	5151.51	0	WT
37ºC	7	5231.64	0	WT
37ºC	7	4906.63	0	WT
37ºC	7	5064.16	0	WT
37ºC	7	5004.2	0	WT
37ºC	7	5361.15	0	WT
37ºC	7	5750.82	0	WT
37ºC	7	5237.71	0	WT
37ºC	7	5028.92	0	WT
37ºC	7	5131.04	0	WT
37ºC	7	4958.36	0	WT
37ºC	7	5192.51	0	WT
37ºC	7	6174.72	0	WT
37ºC	7	4940.06	0	WT
37ºC	7	4961.55	0	WT
37ºC	7	5718.3	0	WT
37ºC	7	5048.57	0	WT
37ºC	7	5378.07	0	WT
37ºC	7	4880.92	0	WT
37ºC	7	5407.16	0	WT
37ºC	7	5057.32	0	WT
37ºC	7	5143.74	0	WT
37ºC	7	4894.07	0	WT
37ºC	7	4994.46	0	WT
37ºC	7	5248	0	WT
37ºC	7	4835.42	0	WT
37ºC	7	4891.12	0	WT
37ºC	7	5281.02	1	WT
37ºC	7	5351.14	0	WT
37ºC	7	5076.55	0	WT
37ºC	7	4910.53	0	WT
37ºC	7	5135.74	0	WT
37ºC	7	5205.34	0	WT
37ºC	7	4958.76	0	WT
37ºC	7	4851.93	0	WT
37ºC	7	5274.88	0	WT
37ºC	7	4886.46	0	WT
37ºC	7	5890.24	0	WT
37ºC	7	5374.49	0	WT
37ºC	7	4835.28	0	WT
37ºC	7	5546.17	0	WT
37ºC	7	4990.4	0	WT
37ºC	7	5408.33	0	WT
37ºC	7	4824.94	0	WT
37ºC	7	4861.68	0	WT
37ºC	7	4551.37	0	WT
37ºC	7	4856.62	0	WT
37ºC	7	4759.12	0	WT
37ºC	7	4846.61	0	WT
37ºC	7	4877.31	0	WT
37ºC	7	4950.38	0	WT
37ºC	7	5133.37	0	WT
37ºC	7	4986.15	0	WT
37ºC	7	4886.49	0	WT
37ºC	7	5011.22	0	WT
37ºC	7	4927	0	WT
37ºC	7	5317.46	0	WT
37ºC	7	5439.31	0	WT
37ºC	7	5036.03	0	WT
37ºC	7	6214.95	0	WT
37ºC	7	4926.05	0	WT
37ºC	7	5188.97	0	WT
37ºC	7	5049.57	0	WT
37ºC	7	5378.72	0	WT
37ºC	7	4864.15	0	WT
37ºC	7	6084.51	0	WT
37ºC	7	5158.91	0	WT
37ºC	7	5222.13	0	WT
37ºC	7	5119.3	0	WT
37ºC	7	5111.07	0	WT
37ºC	7	4904.86	0	WT
37ºC	7	4994.49	0	WT
37ºC	7	5450.54	0	WT
37ºC	7	4938.24	0	WT
37ºC	7	6065.03	1	WT
37ºC	7	5284.16	0	WT
37ºC	7	5535.13	0	WT
37ºC	7	5030.94	0	WT
37ºC	7	5142.82	0	WT
37ºC	7	5347.66	0	WT
37ºC	7	5234.28	0	WT
37ºC	7	5144.03	0	WT
37ºC	7	5263.02	0	WT
37ºC	7	5943.3	0	WT
37ºC	7	5099.71	0	WT
37ºC	7	5562.7	1	WT
37ºC	7	5086.44	0	WT
37ºC	7	5421.01	0	WT
37ºC	7	6488.06	0	WT
37ºC	7	5095.06	0	WT
37ºC	7	5374.61	0	WT
37ºC	7	5551.84	0	WT
37ºC	7	4665.06	0	WT
37ºC	7	4999.74	0	WT
37ºC	7	5191.75	0	WT
37ºC	7	5346.43	0	WT
37ºC	7	5214.75	0	WT
37ºC	7	5191.29	0	WT
37ºC	7	5001.41	0	WT
37ºC	7	5440.48	0	WT
37ºC	7	4780.13	0	WT
37ºC	7	5323.35	0	WT
37ºC	7	5994.58	0	WT
37ºC	7	4756.18	0	WT
37ºC	7	4881.56	0	WT
37ºC	7	5206.53	0	WT
37ºC	7	4994.54	0	WT
37ºC	7	5208.7	0	WT
37ºC	7	5010.41	0	WT
37ºC	7	4953.86	0	WT
37ºC	7	6208.09	0	WT
37ºC	7	5139.09	0	WT
37ºC	7	5023.59	0	WT
37ºC	7	5764.62	3	WT
37ºC	7	5045.96	0	WT
37ºC	7	6006.56	0	WT
37ºC	7	6564.36	0	WT
37ºC	7	5879.03	0	WT
37ºC	7	5195.86	0	WT
37ºC	7	4906.86	0	WT
37ºC	7	5437.72	0	WT
37ºC	7	4861.59	0	WT
37ºC	7	5959.32	0	WT
37ºC	7	5460.08	0	WT
37ºC	7	5467.15	0	WT
37ºC	7	5322.15	0	WT
37ºC	7	5058.64	0	WT
37ºC	7	5011.33	0	WT
37ºC	7	5012.53	0	WT
37ºC	7	6383.78	0	WT
37ºC	7	5315.14	0	WT
37ºC	7	5419.22	0	WT
37ºC	7	5527.63	0	WT
37ºC	7	5387.72	0	WT
37ºC	7	5646.3	1	WT
37ºC	7	7178.12	0	WT
37ºC	7	5001.71	0	WT
37ºC	7	5202.11	0	WT
37ºC	7	6078	0	WT
37ºC	7	5036.14	0	WT
37ºC	7	5678.96	0	WT
37ºC	7	5359.93	0	WT
37ºC	7	5287.6	0	WT
37ºC	7	4947.54	0	WT
37ºC	7	7738.98	0	WT
37ºC	7	5081.39	0	WT
37ºC	7	5300.24	0	WT
37ºC	7	4980.28	0	WT
37ºC	7	5110.07	0	WT
37ºC	7	4887.01	0	WT
37ºC	7	5714.78	0	WT
37ºC	7	4991.97	0	WT
37ºC	7	5305.33	0	WT
37ºC	7	5060.79	0	WT
37ºC	7	5618.2	0	WT
37ºC	7	4709.39	0	WT
37ºC	7	5146.24	0	WT
37ºC	7	5264.85	0	WT
37ºC	7	7141.5	0	WT
37ºC	7	5031.66	0	WT
37ºC	7	4981.77	0	WT
37ºC	7	4997.27	0	WT
37ºC	7	5585.78	0	WT
37ºC	7	5396.03	0	WT
37ºC	7	5013.55	0	WT
37ºC	7	4648.03	0	WT
37ºC	7	5289.24	0	WT
37ºC	7	6199.83	0	WT
37ºC	7	5022.85	0	WT
37ºC	7	5400.65	0	WT
37ºC	7	5067.32	0	WT
37ºC	7	5534.28	0	WT
37ºC	7	5102.88	0	WT
37ºC	7	5190.25	0	WT
37ºC	7	4987.15	0	WT
37ºC	7	5283.58	0	WT
37ºC	7	5899.89	0	WT
37ºC	7	5032.96	0	WT
37ºC	7	5814.07	0	WT
37ºC	7	5142.29	0	WT
37ºC	7	5117.96	0	WT
37ºC	7	7357.36	0	WT
37ºC	7	5186.99	0	WT
37ºC	7	5267.2	0	WT
37ºC	7	5661.68	0	WT
37ºC	7	4876.8	0	WT
37ºC	7	5560	1	WT
37ºC	7	5136.01	0	WT
37ºC	7	5043.64	0	WT
37ºC	7	5305.87	0	WT
37ºC	7	6677.46	1	WT
37ºC	7	5254.81	0	WT
37ºC	7	5539.53	0	WT
37ºC	7	5169.17	0	WT
37ºC	7	4951.49	0	WT
37ºC	7	5416.88	0	WT
37ºC	7	4841.07	0	WT
37ºC	7	5311.65	0	WT
37ºC	7	5189.95	0	WT
37ºC	7	4876.98	0	WT
37ºC	7	5228.67	0	WT
37ºC	7	5921.48	0	WT
37ºC	7	5036.49	0	WT
37ºC	7	4967.41	0	WT
37ºC	7	5669.73	0	WT
37ºC	7	5886.94	0	WT
37ºC	7	4866.12	0	WT
37ºC	7	5403.01	0	WT
37ºC	7	5026.69	0	WT
37ºC	7	5839.36	0	WT
37ºC	7	4775.12	0	WT
37ºC	7	4999.1	0	WT
37ºC	7	6838.74	0	WT
37ºC	7	5080.59	0	WT
37ºC	7	4908.36	0	WT
37ºC	7	5320.77	0	WT
37ºC	7	4933.32	0	WT
37ºC	7	7070.26	0	WT
37ºC	7	5240.22	0	WT
37ºC	7	5224.49	0	WT
37ºC	7	5034.73	0	WT
37ºC	7	8420.83	0	WT
37ºC	7	4979.05	0	WT
37ºC	7	6438.7	0	WT
37ºC	7	4668.91	0	WT
37ºC	7	5008.12	0	WT
37ºC	7	5960.28	0	WT
37ºC	7	6381.19	0	WT
37ºC	7	5321.79	0	WT
37ºC	7	4972.32	0	WT
37ºC	7	5196.87	0	WT
37ºC	7	5985.31	0	WT
37ºC	7	5086.51	0	WT
37ºC	7	5111.6	0	WT
37ºC	7	5055.76	0	WT
37ºC	7	5470.77	0	WT
37ºC	7	5052.51	0	WT
37ºC	7	5427.84	0	WT
37ºC	7	4953.64	0	WT
37ºC	7	4944.34	0	WT
37ºC	7	4956.03	0	WT
37ºC	7	5208.28	0	WT
37ºC	7	4921.71	0	WT
37ºC	7	5307.51	0	WT
37ºC	7	5050.52	0	WT
37ºC	7	5259.2	0	WT
37ºC	7	4960.82	0	WT
37ºC	7	5272.7	0	WT
37ºC	7	4975.3	0	WT
37ºC	7	5015.45	0	WT
37ºC	7	4912.74	0	WT
37ºC	7	4858.96	0	WT
37ºC	7	4878.15	0	WT
37ºC	7	5818.11	0	WT
37ºC	7	4833.95	0	WT
37ºC	7	4799.68	0	WT
37ºC	7	4812.71	0	WT
37ºC	7	4981.37	0	WT
37ºC	7	5744.5	0	WT
37ºC	7	5302.64	0	WT
37ºC	7	5091.05	0	WT
37ºC	7	4763.01	0	WT
37ºC	7	4644.69	0	WT
37ºC	7	5009.54	0	WT
37ºC	7	4722.99	0	WT
37ºC	7	4750.4	0	WT
37ºC	7	4840.23	0	WT
37ºC	7	4619.82	0	WT
37ºC	7	4691.94	0	WT
37ºC	7	4874.69	0	WT
37ºC	7	5436.42	1	WT
37ºC	7	4831.9	0	WT
37ºC	7	5049.31	0	WT
37ºC	7	5091.47	0	WT
37ºC	7	5720.02	0	WT
37ºC	7	5043.27	0	WT
37ºC	7	4951.46	0	WT
37ºC	7	4912.8	0	WT
37ºC	7	6580.76	0	WT
37ºC	7	5782.69	0	WT
37ºC	7	5614.04	0	WT
37ºC	7	6047.87	0	WT
37ºC	7	5084.71	0	WT
37ºC	7	5584.36	0	WT
37ºC	7	4936.94	0	WT
37ºC	7	5231.3	0	WT
37ºC	7	5282.81	0	WT
37ºC	7	5044.4	0	WT
37ºC	7	4809.88	0	WT
37ºC	7	4838.12	0	WT
37ºC	7	4974.48	0	WT
37ºC	7	4983.42	0	WT
37ºC	7	4972.44	0	WT
37ºC	7	4952.73	0	WT
37ºC	7	4940.3	0	WT
37ºC	7	5016.34	0	WT
37ºC	7	4989.41	0	WT
37ºC	7	4989.98	0	WT
37ºC	7	4807.09	0	WT
37ºC	7	4971.45	0	WT
37ºC	7	5072.58	0	WT
37ºC	7	4791.62	0	WT
37ºC	7	4940.33	0	WT
37ºC	7	4888.3	0	WT
37ºC	7	5130.91	0	WT
37ºC	7	5032.37	0	WT
37ºC	7	4980.6	0	WT
37ºC	7	6306.52	0	WT
37ºC	7	4876.89	0	WT
37ºC	7	4852.46	0	WT
37ºC	7	4891.88	0	WT
37ºC	7	5720.32	0	WT
37ºC	7	5693.99	0	WT
37ºC	7	5726.09	0	WT
37ºC	7	4982.34	0	WT
37ºC	7	5509.23	0	WT
37ºC	7	4854.42	0	WT
37ºC	7	6609.02	0	WT
37ºC	7	5849.4	0	WT
37ºC	7	6328.83	0	WT
37ºC	7	5743.97	1	WT
37ºC	7	5017.53	0	WT
37ºC	7	5514.48	2	WT
37ºC	7	5517.46	0	WT
37ºC	7	4871.4	0	WT
37ºC	7	4895.53	0	WT
37ºC	7	5099.26	0	WT
37ºC	7	4951.83	0	WT
37ºC	7	5825.96	0	WT
37ºC	7	5620.64	0	WT
37ºC	7	4984.56	0	WT
37ºC	7	5408.72	0	WT
37ºC	7	4947.84	0	WT
37ºC	7	5238.34	0	WT
37ºC	7	5760.26	0	WT
37ºC	7	5121.18	0	WT
37ºC	7	5480.08	0	WT
37ºC	7	4941.68	0	WT
37ºC	7	4857.94	0	WT
37ºC	7	5456.11	0	WT
37ºC	7	5606.84	0	WT
37ºC	7	4943.19	0	WT
37ºC	7	5173.78	0	WT
37ºC	7	5229.77	1	WT
37ºC	7	5179.72	0	WT
37ºC	7	5255.39	0	WT
37ºC	7	5174.89	0	WT
37ºC	7	5172.01	0	WT
37ºC	7	5123.17	0	WT
37ºC	7	7571.92	0	WT
37ºC	7	5047.4	0	WT
37ºC	7	4709.13	0	WT
37ºC	7	8241.96	0	WT
37ºC	7	5501.53	0	WT
37ºC	7	5617.52	0	WT
37ºC	7	5273.71	0	WT
37ºC	7	5154.9	0	WT
37ºC	7	5024.9	0	WT
37ºC	7	5126.3	0	WT
37ºC	7	5094.19	0	WT
37ºC	7	5613.31	0	WT
37ºC	7	4994.71	0	WT
37ºC	7	4966.49	0	WT
37ºC	7	5464.21	0	WT
37ºC	7	4881.85	0	WT
37ºC	7	5010.17	0	WT
37ºC	7	4910.07	0	WT
37ºC	7	5240.36	0	WT
37ºC	7	4994.91	0	WT
37ºC	7	5245.85	0	WT
37ºC	7	4999.79	0	WT
37ºC	7	5085.32	0	WT
37ºC	7	5191.67	0	WT
37ºC	7	4934.72	0	WT
37ºC	7	4831.7	0	WT
37ºC	7	5106.88	0	WT
37ºC	7	5044.68	0	WT
37ºC	7	5400.06	0	WT
37ºC	7	5019.92	0	WT
37ºC	7	5168.26	0	WT
37ºC	7	5247.94	0	WT
37ºC	7	5144.48	0	WT
37ºC	7	5571.48	0	WT
37ºC	7	5401.46	0	WT
37ºC	7	5170.65	0	WT
37ºC	7	5322.7	0	WT
37ºC	7	4559.88	0	WT
37ºC	7	4487.28	0	WT
37ºC	7	4536.45	0	WT
37ºC	7	4564.66	0	WT
37ºC	7	4772.72	0	WT
37ºC	7	5762.23	2	WT
37ºC	7	4989.79	0	WT
37ºC	7	5085.51	0	WT
37ºC	7	4664.69	0	WT
37ºC	7	4678.33	0	WT
37ºC	7	4971.96	0	WT
37ºC	7	4926.87	0	WT
37ºC	7	4638.66	0	WT
37ºC	7	5174.3	0	WT
37ºC	7	5393.61	0	WT
37ºC	7	6144.09	0	WT
37ºC	7	4897.42	0	WT
37ºC	7	4959.98	0	WT
37ºC	7	4915.19	0	WT
37ºC	7	4865.43	0	WT
37ºC	7	5052.65	0	WT
37ºC	7	5120.66	0	WT
37ºC	7	5745.91	1	WT
37ºC	7	4972.17	0	WT
37ºC	7	5371.68	0	WT
37ºC	7	5717.25	0	WT
37ºC	7	4842.21	0	WT
[truncated: 335,477 more rows]
