# Supplementary material for: Cryo-sensitive aggregation triggers NLRP3 inflammasome assembly in cryopyrin-associated periodic syndrome
Source: eLife. 2022 May 26;11:e75166. doi: 10.7554/eLife.75166 (PMC9177154; doi:10.7554/eLife.75166)
Supplement: Figure 1—source data 2. [file elife-75166-fig1-data2.txt]

Temp	Gene	Intensity	Spot_Number
37ºC	WT	5070.15	0
37ºC	WT	4856.95	0
37ºC	WT	5026.54	0
37ºC	WT	5375.11	0
37ºC	WT	5289.1	0
37ºC	WT	5161.96	0
37ºC	WT	8221.96	0
37ºC	WT	5024.84	0
37ºC	WT	5069.35	0
37ºC	WT	5012.23	0
37ºC	WT	5203.46	0
37ºC	WT	5080	0
37ºC	WT	6355.25	0
37ºC	WT	5048.01	0
37ºC	WT	5212.63	0
37ºC	WT	5962.97	0
37ºC	WT	5361.51	0
37ºC	WT	5139.95	0
37ºC	WT	5140.52	0
37ºC	WT	5296.79	0
37ºC	WT	5297.02	0
37ºC	WT	5089.53	0
37ºC	WT	5631.81	0
37ºC	WT	5498.29	0
37ºC	WT	5594.84	0
37ºC	WT	5324.41	0
37ºC	WT	5196.74	0
37ºC	WT	5715.02	0
37ºC	WT	5438.03	0
37ºC	WT	5366.07	0
37ºC	WT	5570.21	0
37ºC	WT	5404.49	0
37ºC	WT	5560.93	0
37ºC	WT	5694.27	0
37ºC	WT	5596.98	0
37ºC	WT	5469.72	0
37ºC	WT	6199.66	0
37ºC	WT	6670.07	0
37ºC	WT	5577.62	0
37ºC	WT	5487.78	0
37ºC	WT	5619.84	0
37ºC	WT	5212.57	0
37ºC	WT	5523.53	0
37ºC	WT	5650.24	0
37ºC	WT	5696.79	0
37ºC	WT	5721.35	0
37ºC	WT	5637.57	0
37ºC	WT	5594.23	0
37ºC	WT	6334.78	0
37ºC	WT	5627.11	0
37ºC	WT	5445.72	0
37ºC	WT	5699.71	0
37ºC	WT	5735.2	0
37ºC	WT	5755.55	0
37ºC	WT	5605.67	0
37ºC	WT	5597.49	0
37ºC	WT	5513.91	0
37ºC	WT	5605.14	0
37ºC	WT	5445.61	0
37ºC	WT	5545.21	0
37ºC	WT	5134.68	0
37ºC	WT	5699.01	0
37ºC	WT	5628.47	0
37ºC	WT	5903.27	0
37ºC	WT	5568.25	0
37ºC	WT	5714.82	0
37ºC	WT	5652.57	0
37ºC	WT	6261.31	0
37ºC	WT	5581.46	0
37ºC	WT	5765.72	0
37ºC	WT	5839.16	0
37ºC	WT	5678.06	0
37ºC	WT	5679.08	0
37ºC	WT	6243.3	0
37ºC	WT	5595.09	0
37ºC	WT	5694.38	0
37ºC	WT	5495.94	0
37ºC	WT	5651.08	0
37ºC	WT	7400.53	0
37ºC	WT	5576.68	0
37ºC	WT	5724.09	0
37ºC	WT	6120.05	0
37ºC	WT	6153.1	0
37ºC	WT	6770.5	0
37ºC	WT	5773.84	0
37ºC	WT	5571.13	0
37ºC	WT	5725.59	0
37ºC	WT	5586.53	0
37ºC	WT	5825.84	0
37ºC	WT	5599.79	0
37ºC	WT	5751.73	0
37ºC	WT	5992.36	0
37ºC	WT	5842.27	0
37ºC	WT	5768.13	0
37ºC	WT	5629.83	0
37ºC	WT	5733.51	0
37ºC	WT	6475.45	0
37ºC	WT	5778.64	0
37ºC	WT	5690.79	0
37ºC	WT	11346.9	0
37ºC	WT	6102	0
37ºC	WT	13151.9	0
37ºC	WT	5639.97	0
37ºC	WT	6286.98	0
37ºC	WT	5838.53	0
37ºC	WT	6120.94	0
37ºC	WT	5586.64	0
37ºC	WT	5672.65	0
37ºC	WT	5969.26	0
37ºC	WT	6074.41	0
37ºC	WT	5755.37	0
37ºC	WT	5648.06	0
37ºC	WT	5789.65	0
37ºC	WT	13509.9	0
37ºC	WT	5599.34	0
37ºC	WT	5230.64	0
37ºC	WT	6859.25	0
37ºC	WT	6601.92	0
37ºC	WT	5346.99	0
37ºC	WT	5493.22	0
37ºC	WT	5770.31	0
37ºC	WT	5678.41	0
37ºC	WT	7173.33	0
37ºC	WT	5859.71	1
37ºC	WT	5629.01	0
37ºC	WT	5592.23	0
37ºC	WT	5901.2	0
37ºC	WT	5488.11	0
37ºC	WT	6383.16	0
37ºC	WT	5267.07	0
37ºC	WT	5962.83	0
37ºC	WT	5701.25	0
37ºC	WT	5974.58	0
37ºC	WT	5696.79	0
37ºC	WT	6038.84	0
37ºC	WT	5751.94	0
37ºC	WT	5602.93	0
37ºC	WT	5611.08	0
37ºC	WT	5455.83	0
37ºC	WT	5716.23	0
37ºC	WT	5370.24	0
37ºC	WT	5383.17	0
37ºC	WT	5355.71	0
37ºC	WT	5351.65	0
37ºC	WT	5648.43	0
37ºC	WT	5383.91	0
37ºC	WT	5129.9	0
37ºC	WT	5121.84	0
37ºC	WT	5021.72	0
37ºC	WT	5654.75	0
37ºC	WT	5889.3	0
37ºC	WT	5057.12	0
37ºC	WT	5079.64	0
37ºC	WT	5256.86	0
37ºC	WT	5186.08	0
37ºC	WT	5547.2	0
37ºC	WT	5180.08	0
37ºC	WT	5425	0
37ºC	WT	5764.33	0
37ºC	WT	5665.49	0
37ºC	WT	5573.06	0
37ºC	WT	5627.56	0
37ºC	WT	5742.55	0
37ºC	WT	5340.76	0
37ºC	WT	5424.7	0
37ºC	WT	5738.67	0
37ºC	WT	5677.53	0
37ºC	WT	6051.05	0
37ºC	WT	5823.92	0
37ºC	WT	5399.68	0
37ºC	WT	5542.48	0
37ºC	WT	5914.91	0
37ºC	WT	5861.29	0
37ºC	WT	5324.7	0
37ºC	WT	5335.25	0
37ºC	WT	5721.1	0
37ºC	WT	5521.05	0
37ºC	WT	5610.83	0
37ºC	WT	5673.95	0
37ºC	WT	5982.27	0
37ºC	WT	5502.5	0
37ºC	WT	5686.99	0
37ºC	WT	5423.21	0
37ºC	WT	5800.86	0
37ºC	WT	6446.48	0
37ºC	WT	5930.12	0
37ºC	WT	5535.52	0
37ºC	WT	6128	0
37ºC	WT	5907.94	0
37ºC	WT	5797.84	0
37ºC	WT	5286.45	0
37ºC	WT	5759.15	0
37ºC	WT	5659.15	0
37ºC	WT	5572.21	0
37ºC	WT	5701.43	0
37ºC	WT	5566.03	0
37ºC	WT	5646.14	0
37ºC	WT	5727.22	0
37ºC	WT	5619.49	0
37ºC	WT	5985.13	0
37ºC	WT	5658.55	0
37ºC	WT	5709.45	0
37ºC	WT	5603.25	0
37ºC	WT	5652.26	0
37ºC	WT	5649.91	0
37ºC	WT	5686.41	0
37ºC	WT	5790.28	0
37ºC	WT	5491.79	0
37ºC	WT	5647.06	0
37ºC	WT	5514.29	0
37ºC	WT	5588.69	0
37ºC	WT	5697.17	0
37ºC	WT	5528.58	0
37ºC	WT	5615.35	0
37ºC	WT	5485.49	0
37ºC	WT	7713.67	0
37ºC	WT	5876.86	0
37ºC	WT	5713.64	0
37ºC	WT	5796.85	0
37ºC	WT	5623.11	0
37ºC	WT	5565.41	0
37ºC	WT	5616.19	0
37ºC	WT	5680.47	0
37ºC	WT	5968.87	0
37ºC	WT	5564.53	0
37ºC	WT	6432.36	0
37ºC	WT	5611.53	0
37ºC	WT	5781.73	0
37ºC	WT	6126.55	0
37ºC	WT	5774.98	0
37ºC	WT	5827.07	0
37ºC	WT	5605.48	0
37ºC	WT	5308.8	0
37ºC	WT	5690.84	0
37ºC	WT	5877.58	0
37ºC	WT	5894.87	0
37ºC	WT	5613.2	0
37ºC	WT	5360.21	0
37ºC	WT	6017.26	0
37ºC	WT	5900.32	0
37ºC	WT	5860.92	0
37ºC	WT	5514.96	0
37ºC	WT	5925.74	0
37ºC	WT	6057.18	0
37ºC	WT	5432.61	0
37ºC	WT	6095.37	0
37ºC	WT	5690.04	0
37ºC	WT	6035.61	0
37ºC	WT	8934.57	0
37ºC	WT	8204.25	0
37ºC	WT	5514.55	0
37ºC	WT	6250.47	0
37ºC	WT	5508.12	0
37ºC	WT	5765.07	0
37ºC	WT	5621.44	0
37ºC	WT	5445.47	0
37ºC	WT	5365.83	0
37ºC	WT	5912.6	0
37ºC	WT	5624.62	0
37ºC	WT	7228.65	0
37ºC	WT	5843.5	0
37ºC	WT	5454.49	0
37ºC	WT	7049.1	0
37ºC	WT	5937.96	0
37ºC	WT	5710.74	0
37ºC	WT	5687.68	0
37ºC	WT	5844.18	0
37ºC	WT	5534.9	0
37ºC	WT	5625.13	0
37ºC	WT	5678.79	0
37ºC	WT	5845.51	0
37ºC	WT	5493.16	0
37ºC	WT	5305.81	0
37ºC	WT	5685.95	0
37ºC	WT	5559.47	0
37ºC	WT	5572.59	0
37ºC	WT	5637.46	0
37ºC	WT	5466.24	0
37ºC	WT	5566.14	0
37ºC	WT	6159.78	0
37ºC	WT	5853.98	0
37ºC	WT	5558.85	0
37ºC	WT	5907.77	0
37ºC	WT	5703.11	0
37ºC	WT	5457.6	0
37ºC	WT	5224.51	0
37ºC	WT	5440.99	0
37ºC	WT	5604.1	0
37ºC	WT	5725.17	0
37ºC	WT	5781.63	0
37ºC	WT	5311.12	0
37ºC	WT	5502.9	0
37ºC	WT	5502.38	0
37ºC	WT	5740.99	0
37ºC	WT	5828.85	0
37ºC	WT	5657.47	0
37ºC	WT	5528.72	0
37ºC	WT	5862.41	0
37ºC	WT	5362.46	0
37ºC	WT	5440.29	0
37ºC	WT	5334.95	0
37ºC	WT	5770.13	1
37ºC	WT	5488.7	0
37ºC	WT	5358.09	0
37ºC	WT	5732.33	0
37ºC	WT	5404.5	0
37ºC	WT	5265.73	0
37ºC	WT	5228.54	0
37ºC	WT	5177.41	0
37ºC	WT	5067.1	0
37ºC	WT	4999.87	0
37ºC	WT	5472.13	0
37ºC	WT	6769.61	0
37ºC	WT	5175.13	0
37ºC	WT	5636.06	0
37ºC	WT	5936.11	0
37ºC	WT	5650.09	0
37ºC	WT	6070.49	0
37ºC	WT	9701.59	0
37ºC	WT	5400.12	0
37ºC	WT	5676.17	0
37ºC	WT	5777.71	0
37ºC	WT	5431.26	0
37ºC	WT	5779.89	0
37ºC	WT	5525.43	0
37ºC	WT	5522.28	0
37ºC	WT	5621.16	0
37ºC	WT	6875.94	0
37ºC	WT	6923.97	0
37ºC	WT	5456.32	0
37ºC	WT	7255.81	0
37ºC	WT	6448.74	0
37ºC	WT	5490.55	0
37ºC	WT	6885.56	0
37ºC	WT	5464.63	0
37ºC	WT	7736.9	0
37ºC	WT	7412.85	0
37ºC	WT	5775.7	0
37ºC	WT	6031.11	0
37ºC	WT	8103.15	0
37ºC	WT	12582.3	0
37ºC	WT	6114.38	0
37ºC	WT	5832.65	0
37ºC	WT	5502.13	0
37ºC	WT	5966.53	0
37ºC	WT	5471.62	0
37ºC	WT	5532.54	0
37ºC	WT	5463.45	0
37ºC	WT	5465.59	0
37ºC	WT	5377.03	0
37ºC	WT	5687.91	0
37ºC	WT	5569.47	0
37ºC	WT	5540.66	0
37ºC	WT	5795.81	0
37ºC	WT	5591.06	0
37ºC	WT	5249.86	0
37ºC	WT	5835.29	0
37ºC	WT	5612.28	0
37ºC	WT	5674.47	0
37ºC	WT	5588.22	0
37ºC	WT	6390.51	0
37ºC	WT	5951.64	0
37ºC	WT	5809.97	0
37ºC	WT	5427.05	0
37ºC	WT	5933.81	0
37ºC	WT	7765.33	0
37ºC	WT	7603.77	0
37ºC	WT	5609.26	0
37ºC	WT	5654.05	0
37ºC	WT	5428.05	0
37ºC	WT	5588.63	0
37ºC	WT	5300.21	0
37ºC	WT	5936.98	0
37ºC	WT	5537.08	0
37ºC	WT	5069.54	0
37ºC	WT	5472.1	0
37ºC	WT	5503.38	0
37ºC	WT	5751.68	0
37ºC	WT	6651.12	0
37ºC	WT	5923.28	0
37ºC	WT	5466.27	0
37ºC	WT	5118.95	0
37ºC	WT	6465.14	0
37ºC	WT	6077.74	0
37ºC	WT	6076.67	0
37ºC	WT	6985.27	0
37ºC	WT	5979.52	0
37ºC	WT	8331.56	0
37ºC	WT	8010.62	0
37ºC	WT	13568.5	2
37ºC	WT	6039.08	0
37ºC	WT	5568.4	0
37ºC	WT	5462.18	0
37ºC	WT	5189.91	0
37ºC	WT	5886.66	0
37ºC	WT	5919.09	0
37ºC	WT	5546.2	0
37ºC	WT	6082.84	0
37ºC	WT	5842.38	0
37ºC	WT	5603.47	0
37ºC	WT	5434.13	0
37ºC	WT	5533	0
37ºC	WT	6343.34	0
37ºC	WT	5543.19	0
37ºC	WT	6040.42	0
37ºC	WT	5482.53	0
37ºC	WT	5228.89	0
37ºC	WT	5756.1	0
37ºC	WT	5808.29	0
37ºC	WT	6051.37	0
37ºC	WT	5319.35	0
37ºC	WT	6055.73	0
37ºC	WT	5235.28	0
37ºC	WT	5421.03	0
37ºC	WT	5525.33	0
37ºC	WT	5889.38	0
37ºC	WT	5191.19	0
37ºC	WT	5598.43	0
37ºC	WT	5413.47	0
37ºC	WT	5427.23	0
37ºC	WT	5124.3	0
37ºC	WT	6057.54	0
37ºC	WT	5245.64	0
37ºC	WT	5090.3	0
37ºC	WT	5165.78	0
37ºC	WT	5387.97	0
37ºC	WT	5313.04	0
37ºC	WT	5387.78	0
37ºC	WT	6267.5	0
37ºC	WT	5067.13	0
37ºC	WT	5362.54	0
37ºC	WT	5268.38	0
37ºC	WT	5525.09	0
37ºC	WT	5478.35	0
37ºC	WT	5290.71	0
37ºC	WT	5744.96	0
37ºC	WT	5563.55	0
37ºC	WT	8288.34	0
37ºC	WT	5596.78	0
37ºC	WT	5502.57	0
37ºC	WT	5365.65	0
37ºC	WT	5775.25	0
37ºC	WT	5523.08	0
37ºC	WT	5691.19	0
37ºC	WT	5562.32	0
37ºC	WT	5381.19	0
37ºC	WT	5980.32	0
37ºC	WT	5656.85	0
37ºC	WT	5784.56	0
37ºC	WT	5828.42	0
37ºC	WT	5565.34	0
37ºC	WT	6399.77	0
37ºC	WT	5324.18	0
37ºC	WT	5589.81	0
37ºC	WT	5311.88	0
37ºC	WT	6486.63	2
37ºC	WT	5867.47	0
37ºC	WT	6261.07	0
37ºC	WT	5551.19	0
37ºC	WT	5637.74	0
37ºC	WT	5691.45	0
37ºC	WT	6120.69	0
37ºC	WT	5609.68	0
37ºC	WT	6127.15	1
37ºC	WT	5605.29	0
37ºC	WT	5424.21	0
37ºC	WT	5574.19	0
37ºC	WT	5763.02	0
37ºC	WT	5591.71	0
37ºC	WT	12811.4	0
37ºC	WT	5518.36	0
37ºC	WT	5588.93	0
37ºC	WT	5582.48	0
37ºC	WT	5366.91	0
37ºC	WT	5680.41	0
37ºC	WT	5788.6	0
37ºC	WT	5676.15	0
37ºC	WT	5562.95	0
37ºC	WT	5500.86	0
37ºC	WT	5586.26	0
37ºC	WT	6010	0
37ºC	WT	5666.72	0
37ºC	WT	6014.05	0
37ºC	WT	5668.46	0
37ºC	WT	5608.47	0
37ºC	WT	5781.89	0
37ºC	WT	5623.49	0
37ºC	WT	5276.19	0
37ºC	WT	5960.57	0
37ºC	WT	5688.69	0
37ºC	WT	5648.7	0
37ºC	WT	5827.67	0
37ºC	WT	5631.1	0
37ºC	WT	5539.72	0
37ºC	WT	5911.33	0
37ºC	WT	5847.21	0
37ºC	WT	5586.21	0
37ºC	WT	5643.7	0
37ºC	WT	5631.75	0
37ºC	WT	6032.22	0
37ºC	WT	5556.81	0
37ºC	WT	5615.46	0
37ºC	WT	5652.62	0
37ºC	WT	5703.69	0
37ºC	WT	5393.38	0
37ºC	WT	5947.71	0
37ºC	WT	5660.22	0
37ºC	WT	5963.61	0
37ºC	WT	6517.21	0
37ºC	WT	5837.35	0
37ºC	WT	6343.01	0
37ºC	WT	7481.39	0
37ºC	WT	5357.19	0
37ºC	WT	6517.08	0
37ºC	WT	7463.69	0
37ºC	WT	5284.75	0
37ºC	WT	5561.87	0
37ºC	WT	5979.77	0
37ºC	WT	5380.7	0
37ºC	WT	5457.05	0
37ºC	WT	5424.74	0
37ºC	WT	5851.76	0
37ºC	WT	5617.43	0
37ºC	WT	5633.85	0
37ºC	WT	5890.63	0
37ºC	WT	5567.35	0
37ºC	WT	5530.86	0
37ºC	WT	5535.37	0
37ºC	WT	6575.21	0
37ºC	WT	5457.92	0
37ºC	WT	5183.04	0
37ºC	WT	6055.41	0
37ºC	WT	5491.7	0
37ºC	WT	5922.75	0
37ºC	WT	5736.77	0
37ºC	WT	5394.31	0
37ºC	WT	6180.55	0
37ºC	WT	5641.32	0
37ºC	WT	5459.29	0
37ºC	WT	5546.03	0
37ºC	WT	5381.79	0
37ºC	WT	5525.78	0
37ºC	WT	5509.37	0
37ºC	WT	5772.66	0
37ºC	WT	5588.29	0
37ºC	WT	5530.72	0
37ºC	WT	5245.02	0
37ºC	WT	5570.91	0
37ºC	WT	5688.2	0
37ºC	WT	5470.03	0
37ºC	WT	5362.9	0
37ºC	WT	5786.84	0
37ºC	WT	5396.56	0
37ºC	WT	4885.55	0
37ºC	WT	5158.43	0
37ºC	WT	5188.3	0
37ºC	WT	5175.74	0
37ºC	WT	5298.84	0
37ºC	WT	5299.92	0
37ºC	WT	5200.45	0
37ºC	WT	5010.75	0
37ºC	WT	5147.69	0
37ºC	WT	5256.15	0
37ºC	WT	8679.09	0
37ºC	WT	5158.41	0
37ºC	WT	9246.03	0
37ºC	WT	5258.02	0
37ºC	WT	5221.16	0
37ºC	WT	5327.39	0
37ºC	WT	6866.95	0
37ºC	WT	5439.14	0
37ºC	WT	5417.04	0
37ºC	WT	5226.23	0
37ºC	WT	5767.47	0
37ºC	WT	5352.06	0
37ºC	WT	5927.77	0
37ºC	WT	5255.53	0
37ºC	WT	5472.64	0
37ºC	WT	5514.69	0
37ºC	WT	5539.01	0
37ºC	WT	5577.23	0
37ºC	WT	5550.42	0
37ºC	WT	5593.55	0
37ºC	WT	5653.09	0
37ºC	WT	5386.56	0
37ºC	WT	5743.94	0
37ºC	WT	5705	0
37ºC	WT	5221.7	0
37ºC	WT	5357.02	0
37ºC	WT	5440.17	0
37ºC	WT	5448.12	0
37ºC	WT	5461.31	0
37ºC	WT	5462.98	0
37ºC	WT	5381.23	0
37ºC	WT	6105.98	0
37ºC	WT	5967.24	0
37ºC	WT	6188.87	0
37ºC	WT	5360.99	0
37ºC	WT	5387.35	0
37ºC	WT	5367.33	0
37ºC	WT	5193.81	0
37ºC	WT	6019.78	0
37ºC	WT	5463.82	0
37ºC	WT	5839.84	0
37ºC	WT	5273.48	0
37ºC	WT	5498.27	0
37ºC	WT	5490.83	0
37ºC	WT	6989.06	0
37ºC	WT	5384.4	0
37ºC	WT	5680.44	0
37ºC	WT	5374.34	0
37ºC	WT	5450.03	0
37ºC	WT	5560.42	0
37ºC	WT	5844.14	0
37ºC	WT	5591.48	0
37ºC	WT	6719.83	0
37ºC	WT	5146.09	0
37ºC	WT	6112.73	0
37ºC	WT	5557.65	0
37ºC	WT	5632.3	0
37ºC	WT	5646.56	0
37ºC	WT	5490.03	0
37ºC	WT	5660.65	0
37ºC	WT	5479.76	0
37ºC	WT	5625.12	0
37ºC	WT	5649.12	0
37ºC	WT	5463.23	0
37ºC	WT	5465.85	0
37ºC	WT	5780.18	0
37ºC	WT	5790.58	0
37ºC	WT	5589.21	0
37ºC	WT	5627.37	0
37ºC	WT	5050.94	0
37ºC	WT	5297.37	0
37ºC	WT	5650.8	0
37ºC	WT	5656.65	0
37ºC	WT	5802.25	0
37ºC	WT	5339.15	0
37ºC	WT	5546.8	0
37ºC	WT	5720.03	0
37ºC	WT	5108.19	0
37ºC	WT	5637.39	0
37ºC	WT	5640.19	0
37ºC	WT	5454.26	0
37ºC	WT	8080.24	0
37ºC	WT	5184.55	0
37ºC	WT	5365.46	0
37ºC	WT	5431.89	0
37ºC	WT	5506.31	0
37ºC	WT	5371.6	0
37ºC	WT	5274.96	0
37ºC	WT	5284.21	0
37ºC	WT	5303.03	0
37ºC	WT	5560.28	0
37ºC	WT	5307.89	0
37ºC	WT	5507.85	0
37ºC	WT	5411.64	0
37ºC	WT	5300.59	0
37ºC	WT	5419.81	0
37ºC	WT	5364.96	0
37ºC	WT	5252.67	0
37ºC	WT	5383.91	0
37ºC	WT	5256.1	0
37ºC	WT	6869.7	1
37ºC	WT	5333.93	0
37ºC	WT	5579.3	0
37ºC	WT	5252.8	0
37ºC	WT	5017.35	0
37ºC	WT	5149.43	0
37ºC	WT	5232.87	0
37ºC	WT	5722.58	0
37ºC	WT	5205.16	0
37ºC	WT	5412.28	0
37ºC	WT	4980.76	0
37ºC	WT	5065.82	0
37ºC	WT	5250.38	0
37ºC	WT	5338.64	0
37ºC	WT	5192.95	0
37ºC	WT	5546.1	0
37ºC	WT	5302.59	0
37ºC	WT	5387.3	1
37ºC	WT	6086.43	0
37ºC	WT	5520.55	0
37ºC	WT	5646.57	0
37ºC	WT	5661.61	0
37ºC	WT	6045.21	0
37ºC	WT	5739.37	0
37ºC	WT	5633.22	0
37ºC	WT	5176.76	0
37ºC	WT	5235.96	0
37ºC	WT	6034.77	0
37ºC	WT	5634.7	0
37ºC	WT	5450.5	0
37ºC	WT	5389.9	0
37ºC	WT	5457.43	0
37ºC	WT	5314.98	0
37ºC	WT	5449.21	0
37ºC	WT	5403.25	0
37ºC	WT	5631.91	0
37ºC	WT	5692.24	0
37ºC	WT	5528.1	0
37ºC	WT	5475.2	0
37ºC	WT	5418.76	0
37ºC	WT	5762.49	0
37ºC	WT	5608.73	0
37ºC	WT	5470.51	0
37ºC	WT	5663.54	0
37ºC	WT	5343.86	0
37ºC	WT	5482.74	0
37ºC	WT	5433.12	0
37ºC	WT	5302.12	0
37ºC	WT	6071.76	0
37ºC	WT	5439.5	0
37ºC	WT	5787.41	0
37ºC	WT	5517.44	0
37ºC	WT	5248.56	0
37ºC	WT	5658.22	0
37ºC	WT	5334.27	0
37ºC	WT	5614.75	0
37ºC	WT	5242.04	0
37ºC	WT	5807.54	0
37ºC	WT	5346.9	0
37ºC	WT	6109.95	0
37ºC	WT	5325.13	0
37ºC	WT	5596.32	0
37ºC	WT	5845.4	0
37ºC	WT	5667.21	0
37ºC	WT	5739.54	0
37ºC	WT	5445.93	0
37ºC	WT	5339.52	0
37ºC	WT	5572	0
37ºC	WT	5377.49	0
37ºC	WT	5793.34	0
37ºC	WT	5541.81	0
37ºC	WT	6224.18	0
37ºC	WT	5499.9	0
37ºC	WT	5507.88	0
37ºC	WT	5510.87	0
37ºC	WT	5764.82	0
37ºC	WT	5865.98	0
37ºC	WT	5429.48	0
37ºC	WT	5585.35	0
37ºC	WT	5756.97	0
37ºC	WT	5564.73	0
37ºC	WT	5733.46	0
37ºC	WT	5683.68	0
37ºC	WT	5514.26	0
37ºC	WT	5556.01	0
37ºC	WT	5091.74	0
37ºC	WT	5665.97	0
37ºC	WT	5524.15	0
37ºC	WT	5556.9	0
37ºC	WT	5588.49	0
37ºC	WT	5515.04	0
37ºC	WT	5723.16	0
37ºC	WT	5163.42	0
37ºC	WT	6130.8	0
37ºC	WT	6013.46	0
37ºC	WT	5695.2	0
37ºC	WT	5479.52	0
37ºC	WT	5633.21	0
37ºC	WT	5344.62	0
37ºC	WT	5454.03	0
37ºC	WT	5476.7	0
37ºC	WT	5250.43	0
37ºC	WT	5749.26	0
37ºC	WT	5526.19	0
37ºC	WT	5526.88	0
37ºC	WT	5327.11	0
37ºC	WT	5551.05	0
37ºC	WT	5395.67	0
37ºC	WT	5673.05	0
37ºC	WT	5429.7	0
37ºC	WT	5042.82	0
37ºC	WT	5294.97	0
37ºC	WT	5317.7	0
37ºC	WT	5506.99	0
37ºC	WT	5148.13	0
37ºC	WT	5458.83	0
37ºC	WT	5381.06	0
37ºC	WT	5508.88	0
37ºC	WT	5209.7	0
37ºC	WT	5380.08	0
37ºC	WT	6984.16	0
37ºC	WT	5494.3	0
37ºC	WT	11465.9	0
37ºC	WT	5808.23	0
37ºC	WT	5311.7	0
37ºC	WT	5094.74	0
37ºC	WT	4890.96	0
37ºC	WT	4994.31	0
37ºC	WT	5372.27	0
37ºC	WT	5086.28	0
37ºC	WT	4942.43	0
37ºC	WT	5254.68	0
37ºC	WT	5042.9	0
37ºC	WT	5373.74	0
37ºC	WT	5203.76	0
37ºC	WT	5301.01	0
37ºC	WT	5418.57	0
37ºC	WT	5478.15	0
37ºC	WT	5529.21	0
37ºC	WT	5106.19	0
37ºC	WT	5482.38	0
37ºC	WT	5344	0
37ºC	WT	5439.15	0
37ºC	WT	5276.76	0
37ºC	WT	5508.24	0
37ºC	WT	5378.19	0
37ºC	WT	5460.79	0
37ºC	WT	5485.4	0
37ºC	WT	6265.86	0
37ºC	WT	5469.6	0
37ºC	WT	5594.63	0
37ºC	WT	5463.63	0
37ºC	WT	5559.8	0
37ºC	WT	9959.05	0
37ºC	WT	5811.95	0
37ºC	WT	6168.26	0
37ºC	WT	6211.2	0
37ºC	WT	5524.38	0
37ºC	WT	5621.29	0
37ºC	WT	6181.18	0
37ºC	WT	5515.69	0
37ºC	WT	5472.19	0
37ºC	WT	6353.67	0
37ºC	WT	6636.55	0
37ºC	WT	5448.76	0
37ºC	WT	5714.33	0
37ºC	WT	5244.84	0
37ºC	WT	5463.8	0
37ºC	WT	5294.89	0
37ºC	WT	5512.96	0
37ºC	WT	5453.85	0
37ºC	WT	5456.89	0
37ºC	WT	6297.81	0
37ºC	WT	5502.2	0
37ºC	WT	5453.8	0
37ºC	WT	6820.6	0
37ºC	WT	5703.4	0
37ºC	WT	7853.53	0
37ºC	WT	5331.41	0
37ºC	WT	5646.07	0
37ºC	WT	5682.51	0
37ºC	WT	5626.64	0
37ºC	WT	5651.97	0
37ºC	WT	6000.82	0
37ºC	WT	5497.23	0
37ºC	WT	5581.82	0
37ºC	WT	5579.73	0
37ºC	WT	5315.23	0
37ºC	WT	5647.79	0
37ºC	WT	5495.77	0
37ºC	WT	5472.19	0
37ºC	WT	7577.16	0
37ºC	WT	5428.47	0
37ºC	WT	5444.94	0
37ºC	WT	5717.92	0
37ºC	WT	5127.61	0
37ºC	WT	9354.49	1
37ºC	WT	5250.88	0
37ºC	WT	5669.77	0
37ºC	WT	5423.98	0
37ºC	WT	18881.3	1
37ºC	WT	5815.27	0
37ºC	WT	5669.48	0
37ºC	WT	5556.27	0
37ºC	WT	5249.51	0
37ºC	WT	5568.38	0
37ºC	WT	5529.82	0
37ºC	WT	5772.38	0
37ºC	WT	6706.62	0
37ºC	WT	5738.53	0
37ºC	WT	7112.64	0
37ºC	WT	5732.42	0
37ºC	WT	5567.96	0
37ºC	WT	5573.63	0
37ºC	WT	7090.35	0
37ºC	WT	5594.19	0
37ºC	WT	5483.67	0
37ºC	WT	6546.92	0
37ºC	WT	5376.9	0
37ºC	WT	5519.52	0
37ºC	WT	5472.07	0
37ºC	WT	5400.15	0
37ºC	WT	5321.06	0
37ºC	WT	5726.14	0
37ºC	WT	6522.2	0
37ºC	WT	5743.73	0
37ºC	WT	5306.9	0
37ºC	WT	5530.19	0
37ºC	WT	5483.19	0
37ºC	WT	5408.83	0
37ºC	WT	5716.71	0
37ºC	WT	5444.94	0
37ºC	WT	5460.31	0
37ºC	WT	5556.99	0
37ºC	WT	5421.68	0
37ºC	WT	6220.36	0
37ºC	WT	5457.64	0
37ºC	WT	5147.69	0
37ºC	WT	5520.44	0
37ºC	WT	5377.93	0
37ºC	WT	5518.89	0
37ºC	WT	5416.02	0
37ºC	WT	5702.13	0
37ºC	WT	8129.87	0
37ºC	WT	5285.62	0
37ºC	WT	6166.7	0
37ºC	WT	6002.75	0
37ºC	WT	5878.04	0
37ºC	WT	5343.94	0
37ºC	WT	5112.56	0
37ºC	WT	8139.73	0
37ºC	WT	5674.63	0
37ºC	WT	5865.74	0
37ºC	WT	5618.19	0
37ºC	WT	6138.67	0
37ºC	WT	5396.46	0
37ºC	WT	7354.14	0
37ºC	WT	5434.89	0
37ºC	WT	5928.91	0
37ºC	WT	5332.39	0
37ºC	WT	5199.74	0
37ºC	WT	5556.29	0
37ºC	WT	5063.45	0
37ºC	WT	5553.28	0
37ºC	WT	5302.35	0
37ºC	WT	5186.38	0
37ºC	WT	5693.11	0
37ºC	WT	5026.64	0
37ºC	WT	5257.01	0
37ºC	WT	5260.33	0
37ºC	WT	4958.03	0
37ºC	WT	5065.75	0
37ºC	WT	5002.72	0
37ºC	WT	5036.76	0
37ºC	WT	5143.89	0
37ºC	WT	5026.19	0
37ºC	WT	5093.29	0
37ºC	WT	5340.11	0
37ºC	WT	5315.65	0
37ºC	WT	5032.43	0
37ºC	WT	5172.01	0
37ºC	WT	5242.04	0
37ºC	WT	5184.54	0
37ºC	WT	5283.35	0
37ºC	WT	5345.91	0
37ºC	WT	5307.77	0
37ºC	WT	5104.76	0
37ºC	WT	5199.39	0
37ºC	WT	5504.31	0
37ºC	WT	5338.53	0
37ºC	WT	5382.11	0
37ºC	WT	5377.41	0
37ºC	WT	5610.26	0
37ºC	WT	5459.19	0
37ºC	WT	5597.41	0
37ºC	WT	5486.26	0
37ºC	WT	5520.02	0
37ºC	WT	5493.25	0
37ºC	WT	5426.41	0
37ºC	WT	5222.5	0
37ºC	WT	5482.24	0
37ºC	WT	5448.2	0
37ºC	WT	5796.92	0
37ºC	WT	5440.27	0
37ºC	WT	6043.42	0
37ºC	WT	5438.8	0
37ºC	WT	5389.59	0
37ºC	WT	5510.57	0
37ºC	WT	5631.89	0
37ºC	WT	5384.54	0
37ºC	WT	5715.12	0
37ºC	WT	5554.34	0
37ºC	WT	5512.68	0
37ºC	WT	5470.67	0
37ºC	WT	5982.1	0
37ºC	WT	5466.18	0
37ºC	WT	6245.64	0
37ºC	WT	6197.38	0
37ºC	WT	5507.46	0
37ºC	WT	6352.84	0
37ºC	WT	5784.79	0
37ºC	WT	5555.27	0
37ºC	WT	5476.43	0
37ºC	WT	6057.68	0
37ºC	WT	5577.39	0
37ºC	WT	5594.16	0
37ºC	WT	5732.76	0
37ºC	WT	5567.43	0
37ºC	WT	5454.85	0
37ºC	WT	5646.01	0
37ºC	WT	5523.99	0
37ºC	WT	5423.54	0
37ºC	WT	5482.18	0
37ºC	WT	5383.48	0
37ºC	WT	5476.43	0
37ºC	WT	5543.22	0
37ºC	WT	5275.7	0
37ºC	WT	5754.02	0
37ºC	WT	5888.76	0
37ºC	WT	6393.59	0
37ºC	WT	5411.52	0
37ºC	WT	5337.21	0
37ºC	WT	5914.23	0
37ºC	WT	5503.2	0
37ºC	WT	5136.35	0
37ºC	WT	5463.99	0
37ºC	WT	5464.6	0
37ºC	WT	5839.54	0
37ºC	WT	5558.16	0
37ºC	WT	6050.35	0
37ºC	WT	5984.73	0
37ºC	WT	5365.75	0
37ºC	WT	5559.17	0
37ºC	WT	5518.85	0
37ºC	WT	5619.99	0
37ºC	WT	5486.31	0
37ºC	WT	5501.49	0
37ºC	WT	5629.72	0
37ºC	WT	5503.73	0
37ºC	WT	5457.62	0
37ºC	WT	5328.93	0
37ºC	WT	5448	0
37ºC	WT	5819.32	0
37ºC	WT	5413.22	0
37ºC	WT	5607.24	0
37ºC	WT	5945.92	0
37ºC	WT	6237.18	0
37ºC	WT	5564.83	0
37ºC	WT	5557.52	0
37ºC	WT	5880.2	0
37ºC	WT	5830.5	0
37ºC	WT	5602.14	0
37ºC	WT	5569.46	0
37ºC	WT	5197.97	0
37ºC	WT	5692.64	0
37ºC	WT	5503.27	0
37ºC	WT	5980.79	0
37ºC	WT	5621.11	0
37ºC	WT	5625.11	0
37ºC	WT	5330.7	0
37ºC	WT	5378.97	0
37ºC	WT	5967.12	0
37ºC	WT	5370.58	0
37ºC	WT	5430.43	0
37ºC	WT	5448.01	0
37ºC	WT	5398.74	0
37ºC	WT	5378.12	0
37ºC	WT	5200.32	0
37ºC	WT	5428.36	0
37ºC	WT	5330.32	0
37ºC	WT	5322.68	0
37ºC	WT	5338.04	0
37ºC	WT	5288.72	0
37ºC	WT	5292.55	0
37ºC	WT	5507.72	0
37ºC	WT	5215.28	0
37ºC	WT	5247.57	0
37ºC	WT	5288.39	0
37ºC	WT	4923.81	0
37ºC	WT	4987.62	0
37ºC	WT	5106.48	0
37ºC	WT	5113.62	0
37ºC	WT	5028.37	0
37ºC	WT	4932.09	0
37ºC	WT	4983.48	0
37ºC	WT	5087.79	0
37ºC	WT	5093.78	0
37ºC	WT	5064.02	0
37ºC	WT	5097.36	0
37ºC	WT	4969.24	0
37ºC	WT	5164.35	0
37ºC	WT	5068.32	0
37ºC	WT	5285.27	0
37ºC	WT	5344.03	0
37ºC	WT	5120.62	0
37ºC	WT	5410.94	0
37ºC	WT	5357.59	0
37ºC	WT	5309.41	0
37ºC	WT	5186.46	0
37ºC	WT	5229.84	0
37ºC	WT	5133.26	0
37ºC	WT	5354.88	0
37ºC	WT	5299.56	0
37ºC	WT	5370.57	0
37ºC	WT	5222.81	0
37ºC	WT	5470.84	0
37ºC	WT	5619.23	0
37ºC	WT	5561.07	0
37ºC	WT	5496.65	0
37ºC	WT	6271.43	0
37ºC	WT	5355.16	0
37ºC	WT	5645.75	0
37ºC	WT	6156.28	0
37ºC	WT	5427.08	0
37ºC	WT	5617.49	0
37ºC	WT	5561.41	0
37ºC	WT	5606.43	0
37ºC	WT	5532.69	0
37ºC	WT	5453.16	0
37ºC	WT	5724.85	0
37ºC	WT	5591.61	0
37ºC	WT	5554.76	0
37ºC	WT	5620.78	0
37ºC	WT	5558.48	0
37ºC	WT	5528.16	0
37ºC	WT	5529.76	0
37ºC	WT	5523.08	0
37ºC	WT	5959.32	0
37ºC	WT	8558.09	0
37ºC	WT	5574.65	0
37ºC	WT	5642.56	0
37ºC	WT	5586.34	0
37ºC	WT	6109.84	0
37ºC	WT	5659.22	0
37ºC	WT	5496.67	0
37ºC	WT	5773.11	0
37ºC	WT	5508.35	0
37ºC	WT	5865.09	0
37ºC	WT	5804.8	0
37ºC	WT	5630.38	0
37ºC	WT	5500.12	0
37ºC	WT	5625.65	0
37ºC	WT	5558.26	0
37ºC	WT	5122.82	0
37ºC	WT	7011.1	0
37ºC	WT	7933.77	0
37ºC	WT	5680.66	0
37ºC	WT	5580.93	0
37ºC	WT	5772.32	0
37ºC	WT	5825.7	0
37ºC	WT	5618.62	0
37ºC	WT	5562.68	0
37ºC	WT	5540.46	0
37ºC	WT	5662.23	0
37ºC	WT	5486.88	0
37ºC	WT	5824.53	0
37ºC	WT	6010.82	0
37ºC	WT	5272.16	0
37ºC	WT	5500.98	0
37ºC	WT	5697.77	0
37ºC	WT	5634.69	0
37ºC	WT	5565.54	0
37ºC	WT	5951.76	0
37ºC	WT	6829.11	0
37ºC	WT	5456.39	0
37ºC	WT	6589.75	0
37ºC	WT	5557.99	0
37ºC	WT	5588.74	0
37ºC	WT	5743.83	0
37ºC	WT	5563.78	0
37ºC	WT	5831.07	0
37ºC	WT	6480.81	0
37ºC	WT	5932.11	0
37ºC	WT	7238.79	0
37ºC	WT	5776.5	0
37ºC	WT	6501.16	0
37ºC	WT	8046.92	0
37ºC	WT	5735.06	0
37ºC	WT	5097.36	0
37ºC	WT	5039.27	0
37ºC	WT	5840.32	0
37ºC	WT	5502.54	0
37ºC	WT	13718.1	2
37ºC	WT	5151.29	0
37ºC	WT	6014.48	0
37ºC	WT	6009.77	0
37ºC	WT	5625.46	0
37ºC	WT	6216.36	0
37ºC	WT	5726.05	0
37ºC	WT	6368.7	0
37ºC	WT	5597.23	0
37ºC	WT	5620.17	0
37ºC	WT	5563.99	0
37ºC	WT	5807.87	0
37ºC	WT	5462.35	0
37ºC	WT	5598.08	0
37ºC	WT	5266.89	0
37ºC	WT	5626.98	0
37ºC	WT	5653.12	0
37ºC	WT	5297.34	0
37ºC	WT	5518.07	0
37ºC	WT	6810.61	0
37ºC	WT	5436.57	0
37ºC	WT	5622.79	0
37ºC	WT	5920.56	0
37ºC	WT	6438.36	0
37ºC	WT	8242	0
37ºC	WT	8714.64	0
37ºC	WT	9481.24	0
37ºC	WT	5503.5	0
37ºC	WT	5529.64	0
37ºC	WT	5368.27	0
37ºC	WT	5576.88	0
37ºC	WT	6018.22	0
37ºC	WT	5880.71	0
37ºC	WT	5982.42	0
37ºC	WT	5623.42	0
37ºC	WT	5831.39	0
37ºC	WT	5327.19	0
37ºC	WT	5348.39	0
37ºC	WT	5261.32	0
37ºC	WT	5250.63	0
37ºC	WT	5533.43	0
37ºC	WT	5626.77	0
37ºC	WT	5272.3	0
37ºC	WT	5296.11	0
37ºC	WT	5393.82	0
37ºC	WT	5470.54	0
37ºC	WT	5652.82	0
37ºC	WT	5418.13	0
37ºC	WT	5458.17	0
37ºC	WT	5256.82	0
37ºC	WT	5299.6	0
37ºC	WT	5184.12	0
37ºC	WT	5189.9	0
37ºC	WT	5240.4	0
37ºC	WT	5194.44	0
37ºC	WT	5165.16	0
37ºC	WT	5120.41	0
37ºC	WT	5276.29	0
37ºC	WT	5554.34	0
37ºC	WT	5292.59	0
37ºC	WT	5186.43	0
37ºC	WT	5379.79	0
37ºC	WT	5933.12	0
37ºC	WT	5429.02	0
37ºC	WT	5065.68	0
37ºC	WT	5389.03	0
37ºC	WT	5614.75	0
37ºC	WT	5411.64	0
37ºC	WT	5310	0
37ºC	WT	5402.89	0
37ºC	WT	5313.18	0
37ºC	WT	5245.68	0
37ºC	WT	5417.5	0
37ºC	WT	5372.24	0
37ºC	WT	5730.96	0
37ºC	WT	5658.16	0
37ºC	WT	6617.08	0
37ºC	WT	5370.69	0
37ºC	WT	5580.78	0
37ºC	WT	5411.75	0
37ºC	WT	5357.45	0
37ºC	WT	6384.77	0
37ºC	WT	5533.11	0
37ºC	WT	5482.48	0
37ºC	WT	5429.22	0
37ºC	WT	5803.45	0
37ºC	WT	5473.63	0
37ºC	WT	5605.25	0
37ºC	WT	5267.27	0
37ºC	WT	5609.1	0
37ºC	WT	5589.06	0
37ºC	WT	5510.13	0
37ºC	WT	5539.11	0
37ºC	WT	7389.79	0
37ºC	WT	6181.04	0
37ºC	WT	5721.88	0
37ºC	WT	5378.63	0
37ºC	WT	7156.95	0
37ºC	WT	5495.5	0
37ºC	WT	5609.04	0
37ºC	WT	5589.2	0
37ºC	WT	6556.65	0
37ºC	WT	5580.42	0
37ºC	WT	5552.44	0
37ºC	WT	5570.61	0
37ºC	WT	5601.5	0
37ºC	WT	5897.56	0
37ºC	WT	5595.43	0
37ºC	WT	5756.19	0
37ºC	WT	5939	0
37ºC	WT	6129.34	0
37ºC	WT	5526.71	0
37ºC	WT	5657.4	0
37ºC	WT	5162.86	0
37ºC	WT	5729.69	0
37ºC	WT	6997.51	0
37ºC	WT	6845.3	0
37ºC	WT	5731.89	0
37ºC	WT	5874.04	0
37ºC	WT	5651.09	0
37ºC	WT	5679.46	0
37ºC	WT	5592.65	0
37ºC	WT	5910.89	0
37ºC	WT	5148.29	0
37ºC	WT	5420.29	0
37ºC	WT	7494.75	0
37ºC	WT	5633.71	0
37ºC	WT	5511.32	0
37ºC	WT	5551.53	0
37ºC	WT	5683.42	0
37ºC	WT	5826.77	0
37ºC	WT	5629.38	0
37ºC	WT	5769.76	0
37ºC	WT	5665.01	0
37ºC	WT	6311.44	0
37ºC	WT	6036.54	0
37ºC	WT	5320.15	0
37ºC	WT	5836.8	0
37ºC	WT	5550.17	0
37ºC	WT	5728.99	0
37ºC	WT	5398.91	0
37ºC	WT	5780.25	0
37ºC	WT	6282.31	0
37ºC	WT	5563.32	0
37ºC	WT	6510.77	1
37ºC	WT	5582.65	0
37ºC	WT	5519.87	0
37ºC	WT	5543.15	0
37ºC	WT	6825.96	0
37ºC	WT	5755.69	0
37ºC	WT	5283.1	0
37ºC	WT	5397.33	0
37ºC	WT	5444.87	0
37ºC	WT	6705.5	0
37ºC	WT	6004.41	0
37ºC	WT	5721.13	0
37ºC	WT	5666.36	0
37ºC	WT	5451.37	0
37ºC	WT	5791.06	0
37ºC	WT	5537.34	0
37ºC	WT	5451.18	0
37ºC	WT	5635.85	0
37ºC	WT	5463.85	0
37ºC	WT	5505.14	0
37ºC	WT	5595.94	0
37ºC	WT	5545.94	0
37ºC	WT	5534.4	0
37ºC	WT	6747.23	0
37ºC	WT	6397.89	0
37ºC	WT	5525.69	0
37ºC	WT	5830.9	0
37ºC	WT	5460.23	0
37ºC	WT	5593.96	0
37ºC	WT	5682.83	0
37ºC	WT	7162.49	0
37ºC	WT	5584.1	0
37ºC	WT	6603.46	0
37ºC	WT	5496.31	0
37ºC	WT	5420.58	0
37ºC	WT	6025.77	0
37ºC	WT	5527.38	0
37ºC	WT	5355.39	0
37ºC	WT	5554.13	0
37ºC	WT	7268.42	0
37ºC	WT	7460.12	0
37ºC	WT	5843.55	0
37ºC	WT	5603.62	0
37ºC	WT	5359.9	0
37ºC	WT	5594.4	0
37ºC	WT	5609.96	0
37ºC	WT	5506.61	0
37ºC	WT	5555.14	0
37ºC	WT	5636.41	0
37ºC	WT	5502.34	0
37ºC	WT	5325.15	0
37ºC	WT	6347.08	0
37ºC	WT	5586.08	0
37ºC	WT	5461.37	0
37ºC	WT	5590.31	0
37ºC	WT	5317.54	0
37ºC	WT	5821.72	0
37ºC	WT	6128.2	0
37ºC	WT	4989.49	0
37ºC	WT	5115.08	0
37ºC	WT	5084.61	0
37ºC	WT	4935.74	0
37ºC	WT	5159.62	0
37ºC	WT	5303.44	0
37ºC	WT	5028.1	0
37ºC	WT	5103.86	0
37ºC	WT	5063.08	0
37ºC	WT	5183.82	0
37ºC	WT	5088.9	0
37ºC	WT	5130.09	0
37ºC	WT	5089.26	0
37ºC	WT	5209.2	0
37ºC	WT	5311.79	0
37ºC	WT	5259.18	0
37ºC	WT	5351.04	0
37ºC	WT	5267.63	0
37ºC	WT	5207.85	0
37ºC	WT	5253.63	0
37ºC	WT	5040.74	0
37ºC	WT	5334.1	0
37ºC	WT	6227.66	0
37ºC	WT	5458.35	0
37ºC	WT	5116.3	0
37ºC	WT	5305.02	0
37ºC	WT	5439.38	0
37ºC	WT	5471.19	0
37ºC	WT	6119.37	0
37ºC	WT	4932.3	0
37ºC	WT	5349.66	0
37ºC	WT	5679.17	0
37ºC	WT	5325.2	0
37ºC	WT	5763.3	0
37ºC	WT	5662.72	0
37ºC	WT	6064.22	0
37ºC	WT	5603.81	0
37ºC	WT	5521.11	0
37ºC	WT	5666.05	0
37ºC	WT	5943.11	0
37ºC	WT	5768.84	0
37ºC	WT	5607.4	0
37ºC	WT	5664.43	0
37ºC	WT	5591.63	0
37ºC	WT	5164.6	0
37ºC	WT	5316.22	0
37ºC	WT	5536.31	0
37ºC	WT	5605.22	0
37ºC	WT	5069.39	0
37ºC	WT	5535.39	0
37ºC	WT	5899.98	0
37ºC	WT	5558.04	0
37ºC	WT	7097.97	0
37ºC	WT	5497.95	0
37ºC	WT	5738.96	0
37ºC	WT	5605.13	0
37ºC	WT	5694.82	0
37ºC	WT	5783.79	0
37ºC	WT	6635.6	0
37ºC	WT	5250.21	0
37ºC	WT	8074.97	0
37ºC	WT	5708.15	0
37ºC	WT	5547.49	0
37ºC	WT	5150.97	0
37ºC	WT	5485.55	0
37ºC	WT	5550.26	0
37ºC	WT	7040.01	0
37ºC	WT	6087.17	0
37ºC	WT	9502.18	0
37ºC	WT	5562.06	0
37ºC	WT	5368.15	0
37ºC	WT	5585.05	0
37ºC	WT	5537.37	0
37ºC	WT	5375.4	0
37ºC	WT	5309.44	0
37ºC	WT	5783.19	0
37ºC	WT	5310.12	0
37ºC	WT	5629.47	0
37ºC	WT	5823.28	0
37ºC	WT	5533.51	0
37ºC	WT	5525.34	0
37ºC	WT	8703.66	0
37ºC	WT	6065.78	0
37ºC	WT	5250.66	0
37ºC	WT	5633.08	0
37ºC	WT	5589.87	0
37ºC	WT	5626.91	0
37ºC	WT	5264.83	0
37ºC	WT	5700.33	0
37ºC	WT	5944.34	0
37ºC	WT	5519.57	0
37ºC	WT	5145.09	0
37ºC	WT	6152.99	0
37ºC	WT	5584.79	0
37ºC	WT	5545.2	0
37ºC	WT	6112.47	0
37ºC	WT	6266.08	0
37ºC	WT	6265.18	0
37ºC	WT	5677.3	0
37ºC	WT	5829.32	0
37ºC	WT	5700.85	0
37ºC	WT	5575.95	0
37ºC	WT	5689.21	0
37ºC	WT	5574.43	0
37ºC	WT	5670.74	0
37ºC	WT	5869.17	0
37ºC	WT	5603.8	0
37ºC	WT	5803.92	0
37ºC	WT	5884.46	0
37ºC	WT	6133.7	0
37ºC	WT	5429.31	0
37ºC	WT	5192.27	0
37ºC	WT	6091.13	0
37ºC	WT	4971.19	0
37ºC	WT	5442.88	0
37ºC	WT	6381.96	0
37ºC	WT	5259.88	0
37ºC	WT	6643.46	0
37ºC	WT	5990.09	0
37ºC	WT	5673.37	0
37ºC	WT	5320.31	0
37ºC	WT	5711.8	0
37ºC	WT	5513.11	0
37ºC	WT	5655.84	0
37ºC	WT	5495.67	0
37ºC	WT	6152.9	0
37ºC	WT	5846.5	0
37ºC	WT	5449.54	0
37ºC	WT	5843.71	0
37ºC	WT	5543.67	0
37ºC	WT	5537.31	0
37ºC	WT	5249.44	0
37ºC	WT	5477.71	0
37ºC	WT	5583.84	0
37ºC	WT	5653.25	0
37ºC	WT	5518.9	0
37ºC	WT	5672.72	0
37ºC	WT	5525.01	0
37ºC	WT	5544.66	0
37ºC	WT	5541.47	0
37ºC	WT	5581.03	0
37ºC	WT	7946.61	0
37ºC	WT	6515.2	0
37ºC	WT	5291.34	0
37ºC	WT	5721.21	0
37ºC	WT	5551.45	0
37ºC	WT	5282.4	0
37ºC	WT	6301.34	0
37ºC	WT	5333.85	0
37ºC	WT	5458.71	0
37ºC	WT	5294.3	0
37ºC	WT	5167.7	0
37ºC	WT	5592.84	0
37ºC	WT	5290.24	0
37ºC	WT	5293.34	0
37ºC	WT	5473.63	0
37ºC	WT	5146.03	0
37ºC	WT	5105.27	0
37ºC	WT	5121.51	0
37ºC	WT	5206.97	0
37ºC	WT	5273.35	0
37ºC	WT	5301.86	0
37ºC	WT	5350.49	0
37ºC	WT	5432.95	0
37ºC	WT	5588.88	0
37ºC	WT	5712.4	0
37ºC	WT	5587.32	0
37ºC	WT	5397.34	0
37ºC	WT	6015.22	0
37ºC	WT	5348.13	0
37ºC	WT	5885.68	0
37ºC	WT	5825.32	0
37ºC	WT	5278.1	0
37ºC	WT	5242.11	0
37ºC	WT	5915.82	0
37ºC	WT	5545.93	0
37ºC	WT	5557.05	0
37ºC	WT	6098.64	0
37ºC	WT	5741.87	0
37ºC	WT	6532.28	0
37ºC	WT	5552.96	0
37ºC	WT	5356.67	0
37ºC	WT	5679.83	0
37ºC	WT	5445.54	0
37ºC	WT	6078.76	0
37ºC	WT	5511.77	0
37ºC	WT	5143.54	0
37ºC	WT	6205.36	0
37ºC	WT	5444.26	0
37ºC	WT	6101.51	0
37ºC	WT	5607.24	0
37ºC	WT	6246.5	0
37ºC	WT	10191	0
37ºC	WT	5631.32	0
37ºC	WT	7818.4	0
37ºC	WT	6010.54	0
37ºC	WT	5627.76	0
37ºC	WT	6029.27	0
37ºC	WT	8609.07	0
37ºC	WT	5488.39	0
37ºC	WT	5414.18	0
37ºC	WT	6449.31	0
37ºC	WT	5735.03	0
37ºC	WT	5628.38	0
37ºC	WT	5270.03	0
37ºC	WT	5582.73	0
37ºC	WT	5584.34	0
37ºC	WT	5386.58	0
37ºC	WT	5424.7	0
37ºC	WT	5595.96	0
37ºC	WT	5668.35	0
37ºC	WT	5863	0
37ºC	WT	5447.36	0
37ºC	WT	5538.68	0
37ºC	WT	5986.28	0
37ºC	WT	5568.77	0
37ºC	WT	6743.23	0
37ºC	WT	6653.4	0
37ºC	WT	5429.32	0
37ºC	WT	5811.36	0
37ºC	WT	5529.63	0
37ºC	WT	6028.78	0
37ºC	WT	5821.11	0
37ºC	WT	5946.31	0
37ºC	WT	6184.79	0
37ºC	WT	5567.41	0
37ºC	WT	5485.96	0
37ºC	WT	5282.06	0
37ºC	WT	5493.65	0
37ºC	WT	5720.96	0
37ºC	WT	5764.18	0
37ºC	WT	5507.48	0
37ºC	WT	6234.94	0
37ºC	WT	5291.11	0
37ºC	WT	6016.09	0
37ºC	WT	6647.67	0
37ºC	WT	5668.03	0
37ºC	WT	6242.7	0
37ºC	WT	5950.6	0
37ºC	WT	5635.67	0
37ºC	WT	5521.28	0
37ºC	WT	5746.17	0
37ºC	WT	5577.77	0
37ºC	WT	6005.11	0
37ºC	WT	5609.07	0
37ºC	WT	6489.63	0
37ºC	WT	6070.1	0
37ºC	WT	5600.17	0
37ºC	WT	5422.1	0
37ºC	WT	5531.25	0
37ºC	WT	5421.77	0
37ºC	WT	5017.61	0
37ºC	WT	5132.57	0
37ºC	WT	5485.58	0
37ºC	WT	5481.11	0
37ºC	WT	5784.52	0
37ºC	WT	5749.39	0
37ºC	WT	6006.97	0
37ºC	WT	5567.13	0
37ºC	WT	5522.96	0
37ºC	WT	5965.46	0
37ºC	WT	5572.58	0
37ºC	WT	5637.53	0
37ºC	WT	5795.09	0
37ºC	WT	5898.17	0
37ºC	WT	5478.38	0
37ºC	WT	5508.15	0
37ºC	WT	5979.72	0
37ºC	WT	5643.93	0
37ºC	WT	5579.28	0
37ºC	WT	5522.63	0
37ºC	WT	5474.33	0
37ºC	WT	5356.24	0
37ºC	WT	5603.64	0
37ºC	WT	5226.41	0
37ºC	WT	5117.23	0
37ºC	WT	5186.87	0
37ºC	WT	4889.51	0
37ºC	WT	4964.82	0
37ºC	WT	5130.54	0
37ºC	WT	7571.26	0
37ºC	WT	4904.76	0
37ºC	WT	5177.13	0
37ºC	WT	5185.95	0
37ºC	WT	4953.59	0
37ºC	WT	5292.11	0
37ºC	WT	5575.41	0
37ºC	WT	5614.61	0
37ºC	WT	5272.82	0
37ºC	WT	5170.33	0
37ºC	WT	6115.74	0
37ºC	WT	5741.42	0
37ºC	WT	5408.94	0
37ºC	WT	5290.21	0
37ºC	WT	5922.49	0
37ºC	WT	5378.21	0
37ºC	WT	5925.11	0
37ºC	WT	5820.2	0
37ºC	WT	5760.53	0
37ºC	WT	6166.68	0
37ºC	WT	5887.55	0
37ºC	WT	5262.52	0
37ºC	WT	6099.75	0
37ºC	WT	5524.01	0
37ºC	WT	5665.08	0
37ºC	WT	5962.88	0
37ºC	WT	5950.65	0
37ºC	WT	5747.3	0
37ºC	WT	5421.77	0
37ºC	WT	5508.05	0
37ºC	WT	5480.75	0
37ºC	WT	6144.37	0
37ºC	WT	5981.75	0
37ºC	WT	5501.12	0
37ºC	WT	5841.36	0
37ºC	WT	6248.34	0
37ºC	WT	5496.02	0
37ºC	WT	5547.69	0
37ºC	WT	5545.73	0
37ºC	WT	5875.34	0
37ºC	WT	5610.13	0
37ºC	WT	5484.04	0
37ºC	WT	5943.94	0
37ºC	WT	5556.72	0
37ºC	WT	5569.62	0
37ºC	WT	6078	0
37ºC	WT	5611.34	0
37ºC	WT	5851.52	0
37ºC	WT	5701.8	0
37ºC	WT	6519.36	0
37ºC	WT	5406.7	0
37ºC	WT	5619.21	0
37ºC	WT	7270.88	0
37ºC	WT	5965.41	0
37ºC	WT	5571.27	0
37ºC	WT	12120.1	0
37ºC	WT	6345.85	0
37ºC	WT	6007.23	0
37ºC	WT	5559.49	0
37ºC	WT	5597.58	0
37ºC	WT	5751.16	0
37ºC	WT	6345.36	0
37ºC	WT	9348.84	0
37ºC	WT	5947.47	0
37ºC	WT	5468.79	0
37ºC	WT	9735.83	0
37ºC	WT	7062.49	0
37ºC	WT	5562.2	0
37ºC	WT	5684.99	0
37ºC	WT	6172.06	0
37ºC	WT	5764.76	0
37ºC	WT	7604.8	0
37ºC	WT	5563.03	0
37ºC	WT	5563.85	0
37ºC	WT	5528.66	0
37ºC	WT	5915.46	0
37ºC	WT	5474.53	0
37ºC	WT	5359.1	0
37ºC	WT	5774.74	0
37ºC	WT	5653.88	0
37ºC	WT	5836.8	0
37ºC	WT	6520.06	0
37ºC	WT	5599.41	0
37ºC	WT	5830.43	0
37ºC	WT	5554.96	0
37ºC	WT	5363.29	0
37ºC	WT	5842.54	0
37ºC	WT	5869.46	0
37ºC	WT	5481.23	0
37ºC	WT	5861.41	0
37ºC	WT	5801.08	0
37ºC	WT	5509.46	0
37ºC	WT	5672.69	0
37ºC	WT	5653.62	0
37ºC	WT	5518.27	0
37ºC	WT	5488.05	0
37ºC	WT	5315.03	0
37ºC	WT	5329.37	0
37ºC	WT	5567.19	0
37ºC	WT	5451.78	0
37ºC	WT	5491.28	0
37ºC	WT	7467.41	0
37ºC	WT	5725.03	0
37ºC	WT	5525.64	0
37ºC	WT	5498.92	0
37ºC	WT	7143.52	0
37ºC	WT	5514.58	0
37ºC	WT	5756.59	0
37ºC	WT	5365.72	0
37ºC	WT	5480.96	0
37ºC	WT	5632.32	0
37ºC	WT	5538.82	0
37ºC	WT	5544.37	0
37ºC	WT	5505.97	0
37ºC	WT	5488.9	0
37ºC	WT	5596.47	0
37ºC	WT	5422.7	0
37ºC	WT	5414.36	0
37ºC	WT	5544.02	0
37ºC	WT	5427.39	0
37ºC	WT	5439.36	0
37ºC	WT	5786.65	0
37ºC	WT	5546.32	0
37ºC	WT	5590.9	0
37ºC	WT	5863.06	0
37ºC	WT	5363.35	0
37ºC	WT	5891.04	0
37ºC	WT	5791.74	0
37ºC	WT	5554.09	0
37ºC	WT	5376.94	0
37ºC	WT	5370.58	0
37ºC	WT	4818.14	0
37ºC	WT	5190.55	0
37ºC	WT	4939.53	0
37ºC	WT	5085.94	0
37ºC	WT	5225.53	0
37ºC	WT	5322.13	0
37ºC	WT	5276.19	0
37ºC	WT	5176.68	0
37ºC	WT	5468.02	0
37ºC	WT	5454.5	0
37ºC	WT	5236.4	0
37ºC	WT	7033.22	0
37ºC	WT	5600.03	0
37ºC	WT	5596.38	0
37ºC	WT	5340.68	0
37ºC	WT	5526.1	0
37ºC	WT	5290.02	0
37ºC	WT	5702.56	0
37ºC	WT	5773.97	0
37ºC	WT	5770	0
37ºC	WT	5304.68	0
37ºC	WT	6037.73	0
37ºC	WT	5719	0
37ºC	WT	5572.83	0
37ºC	WT	6300.31	0
37ºC	WT	5341.25	0
37ºC	WT	5626.32	0
37ºC	WT	5709.42	0
37ºC	WT	5524.82	0
37ºC	WT	5372.38	0
37ºC	WT	5255.95	0
37ºC	WT	5950.73	0
37ºC	WT	5715.4	0
37ºC	WT	5494.11	0
37ºC	WT	6257.41	0
37ºC	WT	5762.01	0
37ºC	WT	6801.51	0
37ºC	WT	5717.98	0
37ºC	WT	5710.42	0
37ºC	WT	5535.14	0
37ºC	WT	5921.53	0
37ºC	WT	7843.02	0
37ºC	WT	7019.58	0
37ºC	WT	7059.11	0
37ºC	WT	5580.96	0
37ºC	WT	5805.41	0
37ºC	WT	5826.45	0
37ºC	WT	5617.82	0
37ºC	WT	5862.76	0
37ºC	WT	5684.08	0
37ºC	WT	5728.76	0
37ºC	WT	5865.01	0
37ºC	WT	5874.12	0
37ºC	WT	6064.98	0
37ºC	WT	5777.47	0
37ºC	WT	5978.27	0
37ºC	WT	5760.64	0
37ºC	WT	6034.23	0
37ºC	WT	5643.41	0
37ºC	WT	5732.67	0
37ºC	WT	6455.87	0
37ºC	WT	5613.98	0
37ºC	WT	5649.61	0
37ºC	WT	5849.42	0
37ºC	WT	6750.05	0
37ºC	WT	5746.22	0
37ºC	WT	5591.16	0
37ºC	WT	5308.67	0
37ºC	WT	5421.49	0
37ºC	WT	6067.5	0
37ºC	WT	5694.26	0
37ºC	WT	5443.42	0
37ºC	WT	6012.54	0
37ºC	WT	5578.47	0
37ºC	WT	7070.53	0
37ºC	WT	5431.6	0
37ºC	WT	5800.99	0
37ºC	WT	5548.48	0
37ºC	WT	5375.08	0
37ºC	WT	5524.5	0
37ºC	WT	5496.46	0
37ºC	WT	5445.54	0
37ºC	WT	5532.58	0
37ºC	WT	5728.52	0
37ºC	WT	6764.86	0
37ºC	WT	5550.24	0
37ºC	WT	5554.16	0
37ºC	WT	5587.59	0
37ºC	WT	5423.21	0
37ºC	WT	5481.34	0
37ºC	WT	5722.3	0
37ºC	WT	5563.73	0
37ºC	WT	5510.43	0
37ºC	WT	5339.85	0
37ºC	WT	5552.6	0
37ºC	WT	5398.05	0
37ºC	WT	5622.09	0
37ºC	WT	5542.43	0
37ºC	WT	5717.75	0
37ºC	WT	5582.99	0
37ºC	WT	5516.58	0
37ºC	WT	5550.4	0
37ºC	WT	5634.78	0
37ºC	WT	5482.59	0
37ºC	WT	5553.43	0
37ºC	WT	5547.59	0
37ºC	WT	5825.76	0
37ºC	WT	5494.47	0
37ºC	WT	5522.5	0
37ºC	WT	5769.16	0
37ºC	WT	5619.29	0
37ºC	WT	5514.41	0
37ºC	WT	5415.72	0
37ºC	WT	5653.57	0
37ºC	WT	5756.23	0
37ºC	WT	5299.21	0
37ºC	WT	5199.25	0
37ºC	WT	5420.55	0
37ºC	WT	4991.24	0
37ºC	WT	5104.55	0
37ºC	WT	5460.22	0
37ºC	WT	5138.69	0
37ºC	WT	5107.68	0
37ºC	WT	5110.38	0
37ºC	WT	6617.97	0
37ºC	WT	5196.15	0
37ºC	WT	5131.2	0
37ºC	WT	5360.9	0
37ºC	WT	5327.17	0
37ºC	WT	5748.02	0
37ºC	WT	5192.27	0
37ºC	WT	5630.62	0
37ºC	WT	5566.33	0
37ºC	WT	5369.73	0
37ºC	WT	5605.5	0
37ºC	WT	5505.61	0
37ºC	WT	6267.4	0
37ºC	WT	5221.14	0
37ºC	WT	5348.68	0
37ºC	WT	5481.15	0
37ºC	WT	5507.01	0
37ºC	WT	5437.65	0
37ºC	WT	5740.35	0
37ºC	WT	5529.03	0
37ºC	WT	5473.56	0
37ºC	WT	5341	0
37ºC	WT	6072.88	0
37ºC	WT	5333.62	0
37ºC	WT	5613.02	0
37ºC	WT	5315.94	0
37ºC	WT	5453.81	0
37ºC	WT	5564.22	0
37ºC	WT	5893.32	0
37ºC	WT	5433.63	0
37ºC	WT	5541.09	0
37ºC	WT	5406.03	0
37ºC	WT	5556.88	0
37ºC	WT	5648.16	0
37ºC	WT	5374.62	0
37ºC	WT	5624.04	0
37ºC	WT	5745.7	0
37ºC	WT	5541.03	0
37ºC	WT	5593.47	0
37ºC	WT	5733.29	0
37ºC	WT	5909.14	0
37ºC	WT	5808.18	0
37ºC	WT	5563.54	0
37ºC	WT	5819.09	0
37ºC	WT	5679.55	0
37ºC	WT	5434.39	0
37ºC	WT	5569.27	0
37ºC	WT	5710.8	0
37ºC	WT	5656.01	0
37ºC	WT	5617.25	0
37ºC	WT	5664.72	0
37ºC	WT	5747.37	0
37ºC	WT	5691.55	0
37ºC	WT	5547.41	0
37ºC	WT	5630.49	0
37ºC	WT	5405.79	0
37ºC	WT	5577.26	0
37ºC	WT	9399.67	0
37ºC	WT	5525.29	0
37ºC	WT	6259.37	0
37ºC	WT	7790.11	0
37ºC	WT	5348.74	0
37ºC	WT	5332.04	0
37ºC	WT	6061.22	0
37ºC	WT	12103.5	0
37ºC	WT	5656.26	0
37ºC	WT	6021.43	1
37ºC	WT	6035.21	0
37ºC	WT	5610.2	0
37ºC	WT	6127.64	0
37ºC	WT	5614.21	0
37ºC	WT	5456.87	0
37ºC	WT	6118.49	0
37ºC	WT	5814.73	0
37ºC	WT	5590.65	0
37ºC	WT	6246.25	0
37ºC	WT	5515.97	0
37ºC	WT	5700.88	0
37ºC	WT	5709.01	0
37ºC	WT	6102.67	0
37ºC	WT	5933.27	0
37ºC	WT	5813.74	0
37ºC	WT	5675.14	0
37ºC	WT	5374.53	0
37ºC	WT	5819.22	0
37ºC	WT	7917.99	0
37ºC	WT	5816.93	0
37ºC	WT	5414.69	0
37ºC	WT	5610.35	0
37ºC	WT	5470.49	0
37ºC	WT	5419.39	0
37ºC	WT	5464.25	0
37ºC	WT	5612.29	0
37ºC	WT	5404.09	0
37ºC	WT	5458.93	0
37ºC	WT	5452.36	0
37ºC	WT	5420.04	0
[truncated: 393,295 more rows]
