# Supplementary material for: Cryo-sensitive aggregation triggers NLRP3 inflammasome assembly in cryopyrin-associated periodic syndrome
Source: eLife. 2022 May 26;11:e75166. doi: 10.7554/eLife.75166 (PMC9177154; doi:10.7554/eLife.75166)
Supplement: Figure 1—figure supplement 1—source data 1. [file elife-75166-fig1-figsupp1-data1.zip]

Archive with 13 entries (10 files):
- Figure_1- figure_supplemnt_1Source_Data/
- Figure_1- figure_supplemnt_1Source_Data/.DS_Store
- __MACOSX/
- __MACOSX/Figure_1- figure_supplemnt_1Source_Data/
- __MACOSX/Figure_1- figure_supplemnt_1Source_Data/._.DS_Store
- Figure_1- figure_supplemnt_1Source_Data/Fig1_S1B_actin__raw.tif
- __MACOSX/Figure_1- figure_supplemnt_1Source_Data/._Fig1_S1B_actin__raw.tif
- Figure_1- figure_supplemnt_1Source_Data/Fig1_S1B_NLRP3_raw.tif
- __MACOSX/Figure_1- figure_supplemnt_1Source_Data/._Fig1_S1B_NLRP3_raw.tif
- Figure_1- figure_supplemnt_1Source_Data/Fig1_S1Bactin_labeled.tif
- __MACOSX/Figure_1- figure_supplemnt_1Source_Data/._Fig1_S1Bactin_labeled.tif
- Figure_1- figure_supplemnt_1Source_Data/Fig1_S1BNLRP3_labeled.tif
- __MACOSX/Figure_1- figure_supplemnt_1Source_Data/._Fig1_S1BNLRP3_labeled.tif
