# Supplementary material for: Cryo-sensitive aggregation triggers NLRP3 inflammasome assembly in cryopyrin-associated periodic syndrome
Source: eLife. 2022 May 26;11:e75166. doi: 10.7554/eLife.75166 (PMC9177154; doi:10.7554/eLife.75166)
Supplement: Figure 2—source data 1. [file elife-75166-fig2-data1.txt]

Time	L353P1	L353P2	L353P3	L353P4	L353P5	L353P6	L353P7	L353P8	L353P9	L353P10	L353P11	L353P12
0	0.848383022663026	0.893875344081793	0.99147442326981	0.985180303338365	0.909362762907171	0.951959489394613	0.960358241758242	0.822484608131686	0.990152876797775	0.849460371937896	0.996852487019133	0.932100055589029
0.281	0.812311103633024	1	0.982691978374147	1	0.887403122739266	0.833409446899519	1	0.857572414058725	1	0.941986806208258	0.993704974038266	0.882525543406812
0.562	0.864207555086701	0.934231222965002	0.988061746214253	0.974188569744133	0.883355382387801	0.848213930917746	0.960358241758242	0.862205096691572	0.971542293376854	0.903772326427154	0.956958387236264	0.91517353134338
0.843	0.891086779401159	0.915355878883209	0.990936223304059	0.924890853837018	0.919160381185607	0.849696662726554	0.827431746031746	0.919977838968604	0.9950954673726	0.952332029578879	0.972711313355732	0.893525000342512
1.124	1	0.957923712151003	1	0.965263889703407	0.968885941953613	0.987681760678783	0.716239316239316	0.838982923216816	0.983936580631816	0.935565688436129	0.964729625972333	0.909285233519106
1.405	0.78938836150532	0.844917420369642	0.973200088069085	0.96174077892861	1	0.897235120341479	0.864061782661783	0.915156283909082	0.951752902103838	0.804780094106832	0.983795454155606	0.955517116436425
1.686	0.464743184720313	0.335086511993708	0.732954962448321	0.623162263833125	0.791488676601275	0.925475526918403	0.934228815628816	0.796938439686615	0.929530273490836	0.924239639325815	0.963479479080713	0.967021742685466
1.967	0.400744798870095	0.241496264254817	0.451084962203684	0.417469121433777	0.61272927750774	0.91217660877884	0.88905177045177	0.930347305531148	0.911109485547989	0.946178458380589	0.974970436061374	1
2.248	0.332324955160567	0.161079433739678	0.306651662303985	0.313800482441671	0.465424734696385	0.841872286971473	0.920065201465201	0.905309487839702	0.906680183004359	0.95835182749025	1	0.978468068956049
2.529	0.246218581852125	0.147955171057806	0.26287398781711	0.208088816390306	0.351617189577029	1	0.933007814407814	0.947746035962791	0.91937893383873	1	0.994713949852289	0.97563060900449
2.81	0.300907679987824	0.162898151789225	0.290505663331458	0.238385967287282	0.399659678405096	0.960833046177606	0.665364346764347	1	0.861531595139555	0.860875781603872	0.924760256235309	0.81182720002985
3.091	0.283453638225189	0.153509634290208	0.272879614453115	0.210390451199478	0.366956817394639	0.703932560612594	0.441676923076923	0.636400580393857	0.593206013847656	0.543342411188584	0.455475133904992	0.411364648000763
3.372	0.262508788110027	0.149823043649233	0.277478777796805	0.186293427565416	0.36886708815844	0.498357429702202	0.27163199023199	0.453148651487907	0.414664320254168	0.372915243653327	0.237692274409675	0.258113535127049
3.653	0.346753862404902	0.15026543452615	0.273344423514446	0.222415324046361	0.351314522612373	0.43494217642492	0.245746764346764	0.341103108790765	0.338928757746584	0.289262526597474	0.189515151406537	0.234424213380253
3.934	0.250523446712461	0.139402280770743	0.285869804535558	0.246606128512809	0.306884971724603	0.343697233281754	0.201953601953602	0.241039237814581	0.293437895484474	0.240078369742409	0.192783249926202	0.171460236645443
4.215	0.357691263135039	0.152526543452615	0.29668273112019	0.218657632015898	0.352506124835426	0.341416198667083	0.221001221001221	0.191399366919377	0.293361779589622	0.286765246877263	0.164259521585195	0.156030272846814
4.496	0.230625839103058	0.138468344475029	0.281392959365903	0.190896697183759	0.315112587874044	0.3566767709897	0.142775824175824	0.211208998326813	0.271329193584221	0.272763732028562	0.153145170395559	0.171129967267477
4.777	0.24994187804093	0.169435705859221	0.282860777454314	0.217694505450785	0.351295721777299	0.313449504382066	0.229711111111111	0.202262617603947	0.264067292382158	0.29804688325632	0.146157353631302	0.164561308694596
5.058	0.234698914288786	0.209594966574912	0.292071335959097	0.21976130065489	0.347966649966582	0.402390578840705	0.312006593406593	0.181335058944245	0.23079995087065	0.266610160830272	0.140780928334555	0.176493565285628
5.339	0.293344494611239	0.211462839166339	0.293551385864912	0.217060516021926	0.349158252189635	0.324969144351059	0.2187221001221	0.188001144591595	0.18962446443942	0.327789233230248	0.135043258461917	0.154980873234567
5.62	0.285315635400427	0.196765631144318	0.318076179758789	0.205481812589728	0.381161510294914	0.369633771174152	0.297517216117216	0.184733281272027	0.163618777000446	0.282529181973675	0.15663933479794	0.160927471037299
5.901	0.279846236873688	0.192095949665749	0.279961836729701	0.236248901046238	0.360450139655781	0.341370530527372	0.268864468864469	0.177922023092802	0.193483392030715	0.267814120412546	0.156624229603059	0.146935476207342
6.182	0.243775016005356	0.157097915847424	0.300327812706412	0.241744509493953	0.389464859385642	0.376476875018163	0.262678144078144	0.167160491937369	0.200479134730324	0.32092211531953	0.159440452377545	0.148703714553977
6.463	0.286944446577716	0.193226504128982	0.316681752574798	0.233665407041106	0.356497197881172	0.38473480155414	0.151159951159951	0.188306056286946	0.214793618423605	0.26669925383936	0.151473614168775	0.154048073579237
6.744	0.266930245969338	0.197502949272513	0.308939012158427	0.211165499401017	0.374711499861774	0.384164542900473	0.114774114774115	0.152985924930494	0.172173165637825	0.328948512534691	0.149244701852895	0.138268018409967
7.025	0.361531152322819	0.178283523397562	0.309672921202632	0.208628766637378	0.381047910882983	0.332359969325244	0.186650305250305	0.14398152457329	0.151034200008353	0.275572971053869	0.149184537093622	0.149869714123141
7.306	0.310565350375925	0.195241840346048	0.311776793796022	0.242143917667146	0.340514634464102	0.322710943806244	0.197395115995116	0.137388272083939	0.189073118460798	0.334433217298384	0.142467845776472	0.150258574979457
7.587	0.214103145008877	0.181183641368462	0.314308779998532	0.229085388868809	0.360828539561723	0.274373886839095	0.152218070818071	0.155120800582073	0.213120798643555	0.273521691472247	0.13922995764657	0.156088572825272
7.868	0.291250009599723	0.177791977978765	0.323861829390611	0.236530501892797	0.340533435299177	0.233838075010809	0.187708669108669	0.163529697288113	0.203596673735395	0.326183953787215	0.148175561279599	0.163142870218709
8.149	0.27577385984963	0.189638222571766	0.334625828705629	0.234252376879072	0.339020365276394	0.31180723063063	0.254131135531136	0.173289093567894	0.141605219968758	0.274369011471594	0.139696682566378	0.165941269184701
8.43	0.27577385984963	0.242184427841133	0.313415857328082	0.25388693131807	0.353887059411698	0.281376829172096	0.162393162393162	0.203192166213661	0.165804884811691	0.284134461416707	0.163250545771173	0.157818041686234
8.711	0.293693575446492	0.239874164372788	0.336301587689899	0.279346231341037	0.346018512732137	0.299648829798402	0.174766056166056	0.185081892862178	0.135179852221484	0.283956007851957	0.15535923353681	0.162035170628004
8.992	0.243658423006382	0.270546598505702	0.340949678303202	0.292404501789974	0.357348266668926	0.2347051765726	0.0949125763125763	0.206576068801904	0.152897062396005	0.256131164172731	0.156624229603059	0.176240834879012
9.273	0.270071973486612	0.260568226504129	0.314663502703232	0.281483297582082	0.35997747077397	0.315913211555581	0.0816442002442003	0.206677788331042	0.14856290472094	0.271113772307699	0.174590706823273	0.17488040488169
9.554	0.300326111316293	0.190965395202517	0.358600190816351	0.29235748219908	0.375600699920666	0.316643012151877	0.0862026862026862	0.226080541621928	0.138183464513806	0.262507869213603	0.162467379819613	0.193186598117552
9.835	0.334768521007336	0.234712937475423	0.33473591506226	0.252548164724611	0.371761092757495	0.28780951285143	0.115750915750916	0.244873471522112	0.144855961789821	0.277178250496901	0.177346764838486	0.20995775292061
10.116	0.292180659106507	0.278067243413291	0.367615040242679	0.278571183139498	0.363457478866273	0.385761148512197	0.121611721611722	0.198370611154139	0.125332729019259	0.252117965565151	0.177105849781141	0.181701502361295
10.397	0.314056158728452	0.255112072355486	0.375418939746067	0.234581255665925	0.363495345336916	0.329234963765	0.136915018315018	0.221621917892095	0.129362917373972	0.2797646232262	0.177708265434629	0.211978721673862
10.678	0.340819488205606	0.267154935116005	0.368691440174181	0.248179734711335	0.380480443424315	0.366371761194773	0.118030036630037	0.226051408358728	0.129134569689415	0.300989895568546	0.185042477600148	0.230362745380966
10.959	0.317896047916232	0.222276838379866	0.339396237492967	0.228568690067783	0.307225240359408	0.282677184968421	0.112739194139194	0.205065583172627	0.122937549626698	0.286809927155094	0.213927450517046	0.222453187303547
11.24	0.29008617409499	0.27968934329532	0.333194706069428	0.232373660038541	0.375657367226384	0.289041366438188	0.0810744810744811	0.191907717673003	0.115618561503497	0.333184577438279	0.173175170848715	0.207800653717658
11.521	0.326507173960245	0.291830515139599	0.33138439709372	0.200079984974399	0.312672716122219	0.306423727979209	0.126332844932845	0.231352427800737	0.117994959051873	0.300633255985619	0.178551596145462	0.215321350938761
11.802	0.343263054052375	0.274380652772316	0.365951513075813	0.238198147273109	0.361074274420166	0.250855387980501	0.106878388278388	0.219487042240516	0.117405555125825	0.257959577458345	0.192120669513441	0.200105056561182
12.083	0.315219994233185	0.293944160440425	0.349316241407148	0.255601596289276	0.345659178461763	0.361330473044825	0.0840862026862027	0.214462048122719	0.111835502677525	0.235128758126393	0.193942765648534	0.197462027037781
12.364	0.299860437482066	0.296647660243807	0.381326907551924	0.22474046865098	0.304974436160308	0.289201204927177	0.112983394383394	0.218092842771976	0.102273566951467	0.326451500361054	0.194379536198831	0.205760154471623
12.645	0.299743844483092	0.295861187573732	0.340276928346014	0.222203994236742	0.295120150576153	0.315548162984253	0.118518437118437	0.211804255085915	0.114953288812125	0.233345292665184	0.197376509271389	0.233608013681839
12.926	0.328368472973813	0.242970900511207	0.384543875529026	0.2410635004742	0.315680055332711	0.278616575636818	0.127065445665446	0.218470340733264	0.100961803412908	0.316373823564272	0.168687135827192	0.231276014543513
13.207	0.258668898922248	0.3244691309477	0.361976172419698	0.224858017628213	0.301532029738155	0.337446925614904	0.129507448107448	0.208783530719421	0.086153060662144	0.279586169661449	0.187843595179753	0.217536750120171
13.488	0.341750137712389	0.22625835627212	0.381693862074027	0.231739412260281	0.314791120074314	0.325539403004726	0.13121684981685	0.210308582980298	0.0965515298429912	0.267947893699465	0.194003186428059	0.220820787906719
13.769	0.367233038685836	0.210479748328746	0.373449617144115	0.248532123293634	0.288878538131801	0.274647599131001	0.132926251526252	0.210453755512174	0.0807732979509749	0.305538187323804	0.185268287462611	0.196956857724441
14.05	0.306725461188145	0.275560361777428	0.354319054725151	0.237822248895363	0.292301878918385	0.248802397518026	0.140496459096459	0.224541169621512	0.0784352054795536	0.239365090576555	0.179997342509782	0.232947183426016
14.331	0.260995871770042	0.180987023200944	0.350086845903564	0.25886609931416	0.353603193282117	0.215361160848526	0.132519413919414	0.196003163181086	0.0849744999395768	0.22786058790149	0.184123620914909	0.228244415663688
14.612	0.297533464634271	0.168452615021628	0.309526139393791	0.231340262436488	0.343313840486301	0.221200751804336	0.113878632478632	0.200244028113105	0.0868944492483679	0.22554176174603	0.190765298298157	0.218858119131925
14.893	0.318012640915206	0.186099095556429	0.342001614599897	0.232021271456241	0.337809697417772	0.22336791261609	0.220919902319902	0.182525819354511	0.0794615344124162	0.217515364530869	0.200674818180817	0.208733453372989
15.174	0.261927219438496	0.234172237514746	0.3398732783717	0.23657752148369	0.316928324861483	0.287535800559524	0.146845665445665	0.155338559379886	0.0749563631034625	0.241906783028023	0.17519312247676	0.221423318184084
15.455	0.342564892381869	0.205711757766418	0.349976759546933	0.227159652437385	0.341951971545598	0.269720184783969	0.180301098901099	0.17588886697036	0.0871415787771092	0.229198320770684	0.19722596936308	0.245928839629294
15.736	0.30602729951764	0.184231222965002	0.319751938743058	0.225726846662139	0.304671769195653	0.321136875718013	0.146113064713065	0.17411692264847	0.0760588079311774	0.272674639019474	0.179214176558222	0.229177215319019
16.017	0.326158093124993	0.198486040110106	0.329733101744257	0.220419058228596	0.292434279165391	0.335895691596528	0.133821733821734	0.183368215066687	0.0746711756272951	0.298180656543239	0.205734802445813	0.23312208336139
16.298	0.3106819433749	0.177005505308691	0.289820681556866	0.223542760830201	0.293039613094702	0.318718836684208	0.103540903540904	0.150749329749777	0.0912288540529613	0.277980890218417	0.186488223964469	0.243752209933558
16.579	0.332906523832098	0.19784703106567	0.302187048951733	0.22824006963033	0.273122908738099	0.324900642141492	0.107855189255189	0.170892759223702	0.0792714918048141	0.350664465293457	0.17837084584739	0.23053764531634
16.86	0.322085017939264	0.280524970507275	0.315177239034176	0.185307049554257	0.281766526463632	0.317760695389356	0.121367521367521	0.149340563649637	0.0624857128241196	0.442031620259376	0.169635946881942	0.241420210795232
17.141	0.402373610047384	0.246313409359025	0.260843506128141	0.17210772033264	0.303688300160893	0.358843931801454	0.111355311355311	0.141803195918973	0.0676183460065475	0.258851310188949	0.192331374181023	0.252633337151982
17.422	0.336630518182573	0.300432559968541	0.274457518898158	0.208206107018139	0.280669722817435	0.345773057814086	0.093365811965812	0.149645722237049	0.0520113748779489	0.307589466905425	0.174515436869118	0.246783808813383
17.703	0.27577385984963	0.245920173023987	0.31112850747364	0.221569746458482	0.276357181971959	0.339112033436195	0.101912820512821	0.140670455143046	0.0556041439667897	0.261214549075667	0.167858910311241	0.251642237518193
17.984	0.285315635400427	0.25294927251278	0.292572840472637	0.238456496673622	0.327785145115967	0.294995127743276	0.119169719169719	0.122865093486913	0.0550147400407418	0.242887608767715	0.197587469959224	0.285320094574225
18.265	0.339888140537152	0.240709791584742	0.293869413117401	0.186504757375036	0.317193125355495	0.30138243982926	0.0976800976800977	0.131259423561354	0.0530757617582376	0.165834195502168	0.186021243024408	0.276303128405994
18.546	0.38794540096472	0.221588674793551	0.289221322504098	0.163370860306087	0.296236019857919	0.251197602481974	0.0875050061050061	0.123954381260103	0.0652992825088392	0.178542657759506	0.187181014766992	0.275137128836831
18.827	0.319059883420964	0.251130554463232	0.284927954595494	0.17196666155996	0.334027022360813	0.27948367719861	0.0822141636141636	0.106976848684547	0.0580944682279157	0.212654845923941	0.197768220257295	0.257608074313817
19.108	0.283337045226215	0.245723554856469	0.284671086430022	0.200713974403258	0.31134871365216	0.295428678524172	0.0812373626373626	0.11282967188292	0.0449014583360621	0.21354684620112	0.208385380117109	0.243324579591568
19.389	0.344426191395437	0.239382618953991	0.264133865009663	0.228545180272336	0.286514134520769	0.284684507291185	0.0850630036630037	0.108719659743237	0.0522772862508745	0.183982949791942	0.18109669347284	0.235318243549909
19.67	0.387363134131518	0.253145890680299	0.28024316852998	0.188642081965481	0.305504037148332	0.287399092686752	0.0735855921855922	0.111348319516842	0.0416697454887122	0.20280030296974	0.200057297332448	0.246861639284624
19.951	0.344542784394411	0.234123082972867	0.26750984661301	0.221804586063548	0.311708047922534	0.267461984239154	0.116890598290598	0.127091391787333	0.0449966032046275	0.15713893185241	0.188205095775896	0.223463817430119
20.232	0.346055700734396	0.219819111285883	0.271424028182107	0.212245658244562	0.317552459625869	0.316643012151877	0.0795279609279609	0.108661640108899	0.0578853966466006	0.164006049763128	0.199364506529925	0.201562556022636
20.513	0.341866730711364	0.218000393236335	0.287961445311544	0.210695561841484	0.308473774688674	0.247388167918784	0.0792837606837607	0.112553646558707	0.053341920260692	0.168688114805305	0.195674742654843	0.228244415663688
20.794	0.341633544713415	0.197552103814392	0.271387332729897	0.199985945792612	0.341441436193143	0.273233369531759	0.0796092796092796	0.103157428500676	0.0499582227531663	0.146615522463612	0.186548388723742	0.238272011958492
21.075	0.329415715479571	0.195045222178529	0.262507033295007	0.193433171597997	0.317646993402231	0.259797446973062	0.0759462759462759	0.130867358968465	0.0492168341669424	0.169044754388232	0.194123515946605	0.253585375800204
21.356	0.348266080583216	0.226897365316555	0.226900212833623	0.202992099416983	0.317079790744058	0.236712498895365	0.107122588522589	0.134643326149597	0.0414035869862579	0.16993675466541	0.179470196810449	0.24134238032399
21.637	0.3076568088566	0.237613055446323	0.259216674413484	0.178754275359642	0.300926960609338	0.245426217189369	0.0757020757020757	0.161235082473059	0.0489697046382011	0.150361174497354	0.188641866326194	0.263729572051923
21.918	0.335466682677841	0.231321274085726	0.248342588741835	0.168842958958356	0.324948072623124	0.266800389306064	0.0590964590964591	0.158199791474965	0.0482663739994034	0.1885312415472	0.188054299847335	0.26283583338216
22.199	0.287293527412969	0.208906802988596	0.233162903344179	0.1552209701175	0.273633444090553	0.284479297208846	0.0866910866910867	0.137548011247415	0.0528476612032094	0.152769093661902	0.183189915055041	0.259318304181887
22.48	0.386083403789482	0.212101848210775	0.234288230545294	0.152050247925002	0.277681184442018	0.236165074311553	0.0655269841269841	0.125348580728643	0.049711093224425	0.150940947922862	0.172241464988846	0.281958226316435
22.761	0.314405239563705	0.157589461266221	0.242324534579348	0.141340631876131	0.331284218843839	0.270723994218532	0.0583638583638584	0.121282021591698	0.0476769700733555	0.147061522602201	0.186051453414171	0.266081101683033
23.042	0.395974260175532	0.197748721981911	0.259962815275094	0.132439203281451	0.312918450980662	0.252817042163555	0.0725274725274725	0.124128687055178	0.0492739210880817	0.186569054974667	0.173596836204131	0.291344522848199
23.323	0.310914431211178	0.235597719229257	0.25481322014825	0.142702908265037	0.317609391732081	0.256375598504695	0.110297191697192	0.113265436370608	0.0451295588910903	0.191117346729925	0.191427878710918	0.284581725347053
23.604	0.415871867784935	0.253735745182855	0.250189593169753	0.18570619937805	0.275241312690193	0.321342085800352	0.093040293040293	0.104711367132692	0.0450727190994798	0.23579762456099	0.168114930563467	0.274068198731801
23.885	0.307772703693904	0.294484860401101	0.261418401546102	0.153530073291141	0.293020547459133	0.383776660259288	0.0842490842490843	0.0969851269753525	0.0449204873097751	0.241995876037111	0.18252733464228	0.284873225239343
24.166	0.35001148475948	0.248033818324813	0.254018152017027	0.187209276190235	0.301134828997137	0.331128115738486	0.0569799755799756	0.104580514340355	0.0455289202095362	0.22536330818128	0.176322683829582	0.253624436785771
24.447	0.414126463608672	0.235253637436099	0.228098930939159	0.203884696595756	0.311991649251621	0.326086827588538	0.116483516483516	0.0901881885356659	0.0487035461357468	0.227459268040732	0.167828699921479	0.265090002049244
24.728	0.272515539333381	0.257913881242627	0.254984465591898	0.171896390523021	0.284528130815681	0.29091198088818	0.113960195360195	0.0927008090405947	0.0472397979370121	0.263622468240215	0.191728958527535	0.259726404031094
25.009	0.413428301938167	0.221490365709792	0.24721726154072	0.179623362742968	0.316852591920195	0.269286930549435	0.0903540903540904	0.0860636097643835	0.0441790987235513	0.269508492864667	0.180268467956889	0.243480240534051
25.29	0.43413996605538	0.263615808100668	0.249211047777479	0.183803972742071	0.292264012447742	0.314727026108535	0.0850630036630037	0.0870222916372968	0.0439509981685231	0.241327009602514	0.170449323223264	0.231645344907045
25.571	0.383058269271182	0.22910931970114	0.249908261369474	0.177274708342903	0.301267229244143	0.243396060796749	0.0990639804639805	0.0875303954988614	0.0494259057482576	0.267501893560876	0.1818798594244	0.233336044282332
25.852	0.47207388226062	0.228372001572945	0.220980013210363	0.191014246160993	0.296255085493488	0.259386730262022	0.0685389499389499	0.0776547130583433	0.0488174728484965	0.281191449104482	0.201698899189722	0.22869128499857
26.133	0.34093538304291	0.227241447109713	0.228478117278665	0.191530944962019	0.254473274745341	0.217915907755103	0.0801789987789988	0.0778435854850182	0.0445023441471449	0.231561559657401	0.177542620331439	0.199191495898742
26.414	0.398301233023326	0.176612268973653	0.241235902830443	0.200291314784019	0.310440712758194	0.247798588083462	0.100691819291819	0.086339635088596	0.0435138260321797	0.293097271640304	0.170449323223264	0.191709859663207
26.695	0.377937951579695	0.174400314589068	0.235034371406904	0.191037755956439	0.262266088483615	0.225261064589577	0.111029792429792	0.0845533710271673	0.0460422082407318	0.24195119575928	0.201141543100625	0.188075730506018
26.976	0.353735479109956	0.176956350766811	0.243413166328253	0.189158780766507	0.299678426280072	0.230690235380709	0.0860398046398047	0.0732978088576477	0.0426582636036774	0.307589466905425	0.210448647329798	0.185724200874908
27.257	0.314056158728452	0.162799842705466	0.235119994128728	0.198435849389533	0.293720415164807	0.227314055052053	0.104517704517705	0.0696526944688525	0.0372404429450821	0.269999173281087	0.202542229900554	0.172140305894157
27.538	0.355945858958776	0.179364923318915	0.239865939281258	0.201489022604798	0.303423499666881	0.20619105770377	0.102808302808303	0.0871674641691724	0.0475630433606057	0.200124837231353	0.209002900965478	0.171246567224393
27.819	0.390853942484045	0.178873377900118	0.224135822100448	0.195969646012235	0.283847328745577	0.244285699882034	0.0900285714285714	0.0850180218859936	0.04471141572846	0.2300009604922	0.206412488053455	0.16522213895042
28.1	0.382941676272208	0.189392449862367	0.260611101597475	0.210813110818717	0.282693328192673	0.195948642914885	0.0869352869352869	0.0942547476726103	0.048152200157125	0.262463188935772	0.208927631011324	0.164192269830956
28.381	0.388759457472529	0.203548957923712	0.234777503241432	0.226337584644952	0.3102325795699	0.218098580313948	0.0769230769230769	0.0975803837344548	0.0365371123062844	0.281681861974328	0.20023804763052	0.163142870218709
28.662	0.367465526522115	0.162996460872985	0.238887393888984	0.204824055016022	0.293342280059358	0.219512809913189	0.0750507936507937	0.08969440441364	0.0448446185444516	0.276687837627055	0.206548178787135	0.149967075087166
28.943	0.311845778879632	0.172286669288242	0.203109327983952	0.213490644005635	0.287573336496817	0.188580652010555	0.09857557997558	0.089999316108991	0.0400540126298017	0.25639871074657	0.19784349021145	0.148917675474919
29.224	0.307307728021347	0.187573731812819	0.204112337011033	0.165390635919299	0.321751401059414	0.195446886470784	0.0854700854700855	0.0903333610675415	0.042221091467334	0.24444847547949	0.186970054079158	0.130261682368308
29.505	0.395042912507078	0.147119543845851	0.201078846294983	0.199328188218906	0.330206216032717	0.225124356716805	0.114855433455433	0.0925845228798576	0.035472478296467	0.241728329463272	0.188219944950525	0.138676118259174
29.786	0.356528125791977	0.237465591820684	0.230019326271497	0.216872696007753	0.288046270179122	0.240772811680605	0.0654456654456654	0.0713952586354819	0.0381909031126211	0.24226342261095	0.194605602081547	0.124120654137418
30.067	0.409820900586665	0.24995084545812	0.223230667612594	0.220583368447323	0.325931541657884	0.228682913057945	0.0660969474969475	0.0789037399950078	0.0356437390598847	0.283376501973022	0.207030008901824	0.129503782648352
30.348	0.327437823467029	0.192390876917027	0.225126599310126	0.227112632846491	0.303593766384531	0.242552089851175	0.103459584859585	0.083652955680653	0.0333434574063608	0.207527048289749	0.186473118769587	0.137685018625386
30.629	0.364091311168562	0.206104994101455	0.240746630134305	0.212950435409162	0.33266515342011	0.198526520437679	0.095645177045177	0.0922650445529069	0.0339709192798349	0.215285898931071	0.207707694509466	0.138520748816583
30.91	0.366302389179053	0.238252064490759	0.249247743229689	0.204049006814482	0.334783557372205	0.229982972307908	0.120065201465201	0.0830720186610895	0.0315184058366064	0.262374095926684	0.173852856456357	0.144875446468523
31.191	0.352920724440476	0.176268187180495	0.223316290334418	0.250622428293186	0.364819347806975	0.230758737590276	0.111599511599512	0.0839724340076038	0.0409473858762015	0.245072661636256	0.17391302121563	0.138209718431509
31.472	0.311845778879632	0.211462839166339	0.252880592998508	0.240124142053935	0.335388626501022	0.212441365370621	0.0773301587301587	0.0757378430966387	0.045661875895999	0.262106549352845	0.177858805342938	0.146624445822267
31.753	0.389690805140983	0.15326386158081	0.217432786163368	0.230940854263295	0.326328742398902	0.205826009132442	0.0642246642246642	0.0834929696251166	0.0364800253851452	0.22554176174603	0.188792406234503	0.133079320327191
32.034	0.344310296558133	0.214117184427841	0.245137852582137	0.246559367271316	0.342992372686571	0.18413245658413	0.0883191697191697	0.0908271451895674	0.0367271549138865	0.272540865732555	0.185659742428265	0.142796177736812
32.315	0.319176476419939	0.244937082186394	0.231829635247205	0.220700917424556	0.335710359101246	0.173981378074667	0.097598778998779	0.0894329457210273	0.0379437735838798	0.315392730278005	0.204785991391063	0.130611482239057
32.596	0.335350089678867	0.245428627605191	0.247890011497908	0.235778963486704	0.361093340055735	0.135863901826548	0.0755391941391941	0.091887299699557	0.0413848051420735	0.23165065266649	0.204801096585944	0.133623550626098
32.877	0.31510340123421	0.255652772316162	0.255889620079751	0.221687295435715	0.342916639745283	0.148752103255071	0.0596661782661783	0.0820553171538382	0.0330582699301933	0.235351891968974	0.201743958754113	0.133759681075798
33.158	0.372934925048854	0.331744003145891	0.216711108936566	0.195922884770742	0.341535969969506	0.128769623214124	0.101831501831502	0.0853520668445442	0.035301464662578	0.250378912835199	0.191292187977238	0.122935124075472
33.439	0.409239331915134	0.367970900511207	0.232233285221518	0.205317244021601	0.307546972959633	0.139992716821355	0.063980463980464	0.0744742495283744	0.0414035869862579	0.253812605563845	0.191081483309656	0.121069524764811
33.72	0.470211885085382	0.3005308690523	0.226936908285833	0.227276943065217	0.33315688793749	0.117135812895852	0.072364590964591	0.0899267298430532	0.0430956828695495	0.210603833888894	0.201231918249661	0.123071254525171
34.001	0.398068745187048	0.24262681871805	0.237407343983169	0.190614837987799	0.344013708191974	0.148159010531548	0.10883199023199	0.077306348360254	0.0361950850385065	0.256264937459651	0.146428479078409	0.129173221770495
34.282	0.339306571865621	0.206301612268974	0.237199403087311	0.197778091815827	0.333781022701876	0.121218959750948	0.0996336996336996	0.0809225763779108	0.0372594719187952	0.242932289045546	0.162633024922804	0.132535381528177
34.563	0.330347063148025	0.178922532441998	0.229676835384201	0.194278749185876	0.315831256414792	0.133400194653032	0.0686202686202686	0.101022305957036	0.0483612717384401	0.213189939071619	0.163822751034898	0.130728082195974
34.844	0.329415715479571	0.193767204089658	0.22949335812315	0.212222406798516	0.337923296829703	0.108581636544476	0.0599103785103785	0.0914226488407307	0.0408715171108779	0.235262531413312	0.163898020989052	0.133817981054256
35.125	0.306958647186094	0.164815178922532	0.231646157986154	0.191530944962019	0.329355147244963	0.118184993923765	0.07138778998779	0.104144996744728	0.0410044727973407	0.261615868936425	0.132723970997002	0.134692480731128
35.406	0.335001008843614	0.128932363350374	0.229322112679502	0.214430002425901	0.315869122885436	0.112254066688532	0.103215384615385	0.0984082128150312	0.0490458205330535	0.231962879518159	0.152633129891107	0.140017017763712
35.687	0.324877664621286	0.158818324813213	0.20959219120777	0.194748428396009	0.340022635146228	0.115447871004705	0.127147008547009	0.102910536439663	0.033742571595278	0.2175600448087	0.15778374532539	0.151988043840418
35.968	0.348150185745912	0.169484860401101	0.2121975683147	0.204753525629681	0.329184880527313	0.112299734828243	0.118925518925519	0.0895346652501646	0.0387041911438168	0.230090053501288	0.154621127149642	0.143281816557369
36.249	0.355713371122497	0.199764058198978	0.232049807960467	0.222673673446874	0.337677297170766	0.0961266893504864	0.0965404151404151	0.0964330763269276	0.0367461838875996	0.249130540521668	0.158597121666712	0.152687643581916
36.53	0.381312865094919	0.188851749901691	0.218741590625535	0.205199953393768	0.339039166111468	0.0966512798644427	0.133252014652015	0.088532530374513	0.0408334591634517	0.236555851551248	0.159651157045127	0.166426908005258
36.811	0.34396121572288	0.232894219425875	0.217970986129119	0.208722805819165	0.329203681362388	0.102992923810716	0.123402442002442	0.0915389350014678	0.0413086892472212	0.233345292665184	0.154877147401868	0.156127342310947
37.092	0.366767364851609	0.27226700747149	0.212515595567189	0.171144852116928	0.324948072623124	0.108102417623869	0.127635409035409	0.0974497778341789	0.0410235017710538	0.238696224141958	0.152919360533096	0.176823834663593
37.373	0.316150643739968	0.22620920173024	0.220845463218925	0.238362457491836	0.322243400377288	0.118595710634805	0.133252014652015	0.0960555783656388	0.0383431349023258	0.221261016564611	0.121398659119531	0.174899935374474
37.654	0.375378490895623	0.221195438458514	0.221775081341586	0.204683254592742	0.329241547833032	0.10230849480777	0.0972730158730159	0.0969268604489535	0.0458899764510272	0.25853908333728	0.137633415353688	0.179661003115259
37.935	0.304166000504073	0.175432559968541	0.220233872348754	0.226196525872272	0.290580675707309	0.134335501878028	0.0993081807081807	0.10093539995156	0.0438180424820602	0.191429573581595	0.150027867804455	0.167845637981037
38.216	0.306725461188145	0.177595359811247	0.220551899601243	0.243106785882859	0.300699761785476	0.116953436883369	0.139763858363858	0.0884890773717747	0.0427914664196689	0.180995257201886	0.126082549634006	0.167554138088746
38.497	0.377472975907139	0.189097522611089	0.229114171783644	0.21633248741128	0.299035490680611	0.124709013882521	0.170533089133089	0.0951405963875247	0.0347881766313823	0.186435281687748	0.153612151335619	0.168059307402086
38.778	0.375610978731901	0.153853716083366	0.215536854465837	0.254943838715569	0.301569896208798	0.104110607048195	0.133007814407814	0.108313028518749	0.0436467817186425	0.209488967315708	0.128462001858195	0.15779851119345
39.059	0.30602729951764	0.175432559968541	0.205311055116569	0.262201131725384	0.326650210198632	0.126032203748702	0.134635653235653	0.104159316484267	0.0477721149419209	0.197672237788974	0.137015894505319	0.16693236881849
39.34	0.357575368297735	0.205957530475816	0.210546272965237	0.252501403483118	0.292661213188759	0.110132870562851	0.1188442002442	0.105408343420931	0.0375066014475365	0.204584035977523	0.112242350818919	0.147343576056549
39.621	0.440307526252624	0.201926858041683	0.197140201091078	0.27126687053879	0.335010491395573	0.120283652525952	0.0880749694749695	0.104057843847191	0.0349782192389844	0.232542652943668	0.122934780632887	0.163550970067917
39.902	0.402024529212131	0.206694848604011	0.193984392200993	0.25395746070441	0.322281002047437	0.108832514766526	0.120879120879121	0.101370917547187	0.0431905806085861	0.201462570100547	0.123537196286375	0.170469137011654
40.183	0.349313323088974	0.19489775855289	0.200051373633094	0.268519066314933	0.359920538667757	0.119394013440667	0.0919821733821734	0.0977546895295299	0.0447494736758862	0.171096033969853	0.12742281565441	0.145886076595095
40.464	0.345939107735422	0.278460479748329	0.200381632702987	0.303067356597352	0.322111000130282	0.135704063337558	0.105087423687424	0.088227618679162	0.037981831531306	0.224694441746683	0.118190981379391	0.133778920068689
40.745	0.361066176650262	0.221195438458514	0.206791105022384	0.259852477325319	0.279175453629726	0.134289833738317	0.0960520146520147	0.111537191943517	0.0419359039911666	0.230758919935885	0.11368809718324	0.160363710245609
41.026	0.354317047781487	0.224537947306331	0.201421337182279	0.299356425808382	0.278797053723783	0.151945907571244	0.106389987789988	0.105001712196443	0.045300819654508	0.241995876037111	0.119666938133474	0.139511848450372
41.307	0.341982625548668	0.183936295713724	0.223193972160384	0.333928225886248	0.257764480085414	0.152744210377106	0.12991452991453	0.102039007464288	0.0371265162323324	0.199233104500749	0.135238857934618	0.142621277801438
41.588	0.364440392003815	0.20836610302792	0.21130464564425	0.325637793623782	0.251446869899281	0.125758491456796	0.073992673992674	0.113584914697558	0.0339518903061218	0.212877979766523	0.109290437310753	0.137685018625386
41.869	0.343263054052375	0.206744003145891	0.212478900114979	0.296514582402737	0.268564368233685	0.114398393430431	0.123158241758242	0.105205151254718	0.0364800253851452	0.230312919797296	0.137136480044117	0.13513935006601
42.15	0.362578394828577	0.197994494691309	0.231462680725102	0.333881464644755	0.223415884004673	0.120899579319331	0.0874236874236874	0.108051569826136	0.0372785008925083	0.208731007872023	0.119682043328355	0.141513578210733
42.431	0.371538601707843	0.229502556036178	0.221775081341586	0.324980036050075	0.230887229943216	0.124321427787699	0.1183557997558	0.12926972044165	0.0357957237200606	0.217203137679199	0.113100786724633	0.145769476638178
42.712	0.375378490895623	0.234270546598506	0.218558113364484	0.261520122705631	0.234783504412106	0.123089574200941	0.117623199023199	0.101443503813124	0.0376588332372411	0.189155427703966	0.112046495325966	0.13356525064764
42.993	0.425529538173037	0.184821077467558	0.216735572571373	0.276786247131353	0.217817207159782	0.112984163831189	0.0896214896214896	0.0998315455467709	0.0400540126298017	0.189333881268717	0.127739000665909	0.130164321404283
43.274	0.364906065838042	0.226946519858435	0.230092717175918	0.230306864834436	0.262909024083075	0.105319626565098	0.110215628815629	0.116983383917402	0.0462132218746208	0.224248709154668	0.12630835949647	0.134051180968089
43.555	0.36211341915602	0.182805741250492	0.241810798248404	0.238456496673622	0.273652509726122	0.107874373471674	0.0423279609279609	0.100964286322698	0.038590264431067	0.181575030627394	0.127904645769099	0.13449805030297
43.836	0.285548123236705	0.225619347227684	0.267289673899748	0.270585861519038	0.292377611859673	0.104019270768773	0.0677247863247863	0.104464475071679	0.0384192507971781	0.206144635142724	0.118883772181915	0.135819419314725
44.117	0.399115987692806	0.156016515926072	0.242813807275485	0.242730887505112	0.292680278824328	0.112869993481911	0.0595035409035409	0.0942836340437488	0.0447875316233123	0.183626042662442	0.137663625743451	0.152007574333201
44.398	0.361996826157046	0.204777821470704	0.230973408028965	0.257621371902488	0.297446687716541	0.10677952430405	0.087586568986569	0.0953003355510001	0.040130128524654	0.200258610518273	0.121398659119531	0.138812248708874
44.679	0.374563736226143	0.141515926071569	0.223524231230276	0.275282911969767	0.264819294846876	0.0987499384666299	0.0722832722832723	0.107630371970048	0.0474869274657534	0.169223207952982	0.123958861641791	0.149772644659008
44.96	0.286595365742464	0.130013763271726	0.242715952736258	0.260392685921792	0.286457467215051	0.111820812453998	0.0660153846153846	0.099947831707508	0.0413657761683605	0.145946656029015	0.141548989091233	0.147246215092524
