# Supplementary material for: Cryo-sensitive aggregation triggers NLRP3 inflammasome assembly in cryopyrin-associated periodic syndrome
Source: eLife. 2022 May 26;11:e75166. doi: 10.7554/eLife.75166 (PMC9177154; doi:10.7554/eLife.75166)
Supplement: Figure 2—source data 2. [file elife-75166-fig2-data2.txt]

Time	ASC1	ASC2	ASC3	ASC4	ASC5	ASC6	ASC7	ASC8	ASC9	ASC10	ASC11	ASC12
0	0.872328425591681	1	0.971452879797987	1	0.77479861456409	0.967349184035206	0.970256793082335	0.949908866310228	0.874979489591652	0.814484506815917	1	0.938309858077376
0.281	0.869956172787685	0.985983988479073	0.985504571089133	0.986551229832733	0.764960751395605	0.945803686672395	0.93537837935178	0.93844005335847	0.883982191496111	0.796928130232099	0.99909660767423	0.91775992399449
0.562	0.863949752614109	0.972212182654697	0.946751485633551	0.995867664556371	0.780254986401602	0.979400079816781	0.952955428736072	0.932078651539795	0.875679578196616	0.788359770432624	0.986431597810738	0.9567489143933
0.843	0.865282291754114	0.981737600281325	0.972857457276942	0.979265227225658	0.714267376139354	0.953846485724661	0.936688046990875	0.932339297965144	0.881192775960708	0.804594251715777	0.990350218428252	0.948985265934084
1.124	0.853733508162468	0.956497894946896	0.948637074692283	0.973699406707735	0.76491822015254	0.985059521027407	0.952024909878496	0.91982715883919	0.874082501066541	0.789471595224139	0.980279270849782	0.960582574443217
1.405	0.859407126685829	0.964385041214944	1	0.972672820229601	0.706963601762185	0.96164983443411	0.94340860648089	0.923049696461688	0.88470415786998	0.799479470448065	0.974718778473437	0.958431357002289
1.686	0.85069498578847	0.966326127637247	0.954997313908275	0.969376210645149	0.754865380882748	0.98054519894872	0.943822461454844	0.922385122124328	0.87774702735815	0.773904112009208	0.962377338215823	0.942337218113487
1.967	0.851997209663041	0.974820299493866	0.974854868215843	0.974678887160765	0.710658406841499	0.947601361918767	0.938411569603924	0.925001952997008	0.884386930220856	0.79470448064907	0.967889032391745	0.947917655597251
2.248	0.860063069077496	0.969785475761538	0.968863818699458	0.971836282197577	0.736950448008649	0.95597709042666	0.929725853821446	0.919187760577006	0.875717864292199	0.764171167774216	0.965453626819891	0.903582962886457
2.529	0.854218219274646	0.968390014638387	0.952113019380093	0.968086480164709	0.733642290593558	0.949558670727016	0.932000746510554	0.916427648217664	0.873650415130665	0.774636454590646	0.954583139496037	0.913295782660965
2.81	1	0.865125891525225	0.880153568715433	0.915987216399394	1	1	1	1	1	1	0.974493055515586	1
3.091	0.762060811756193	0.57505138785586	0.576674310786729	0.645700966079601	0.850367353945778	0.680413249585636	0.768602682854159	0.570702749412527	0.653778837634138	0.701272959520768	0.666304392163359	0.637662788841629
3.372	0.560363023637912	0.42112644412783	0.376548644292824	0.506557077477229	0.687588687307981	0.589344459744658	0.56687916024111	0.474129916693108	0.526264261570605	0.572258204729684	0.505657963653599	0.47222804713204
3.653	0.48994032889731	0.381932127561892	0.31013591387467	0.439218202417838	0.672122780739069	0.515187120016395	0.517387474993534	0.365499224910097	0.434476082129145	0.466176469876421	0.41711325361626	0.437404128070119
3.934	0.424575286462602	0.313735942473511	0.26720400334164	0.390153216407516	0.572926002596726	0.433852382099469	0.420438018341895	0.333296803341902	0.390086089020642	0.434452918794195	0.364775056562119	0.375479250975716
4.215	0.394068135391307	0.299721326413707	0.271271598189077	0.363256488245828	0.566095484960566	0.403251994520686	0.409064209730176	0.273141903837019	0.338224837831038	0.363862451251783	0.331925359273623	0.322984120426446
4.496	0.352941313643735	0.267625720581237	0.239063346799291	0.329479031727532	0.484254547169855	0.351825179677641	0.354265096375167	0.264197362658031	0.314301497533282	0.333800102905507	0.289755706198798	0.309397648683866
4.777	0.333276034150313	0.253488303942596	0.225011655508145	0.32907294530422	0.506680111694777	0.356592254895969	0.33448191185282	0.22076196872465	0.278886859118107	0.317237930989418	0.276315680813724	0.273295727020035
5.058	0.312520737640366	0.238988067411936	0.202233124362497	0.286839957279708	0.457017539111345	0.316124427889853	0.295674495204979	0.223403975672507	0.256981743001849	0.288758855996666	0.229342282839875	0.290465126873491
5.339	0.282518618903134	0.233527628037047	0.221203203430624	0.288201971143499	0.47076518346045	0.308321438715453	0.315802122316409	0.194399285888032	0.246901560978811	0.267618211854656	0.216872716025254	0.240428629901227
5.62	0.269950109734598	0.222728154404982	0.178123380357688	0.25375609637243	0.429651390732983	0.294339480184226	0.279889725984788	0.180582803926135	0.222092171040397	0.252220624374084	0.214821940371602	0.256781151356891
5.901	0.258017888005415	0.211078844948919	0.18426234241398	0.253302091751166	0.413583860398541	0.285284589968253	0.294882146283327	0.180793098201132	0.216535217738495	0.247576323601519	0.207894347641883	0.204173000169357
6.182	0.254747170686271	0.202401867685167	0.164146236986655	0.22189049473509	0.39919206104084	0.261528311587455	0.264345935610191	0.162584131593864	0.200143299386329	0.215041532488566	0.194246617096037	0.224900985226985
6.463	0.228207321769559	0.196941428310278	0.165625362385723	0.230060141399293	0.379430498922413	0.268652498588825	0.257211521146221	0.151569598704469	0.183920933743177	0.230975429010931	0.195180539577968	0.19479193943763
6.744	0.228974531179417	0.197791264134277	0.155899817061771	0.208179392738363	0.386475992659881	0.240449131183553	0.248526460197563	0.156214584574397	0.181935526215037	0.205857966198009	0.167146849300396	0.215139479639071
7.025	0.204403508842063	0.182562596897332	0.159486400329431	0.203043211656305	0.361043082602634	0.245868762516314	0.252627684409389	0.139158534115618	0.160659395954801	0.21178447152988	0.163857099850377	0.180582289283453
7.306	0.204948517350326	0.186384764913642	0.152090773334091	0.198002866970149	0.362503837478067	0.225827919334716	0.237015136483739	0.139663166328332	0.163831672446044	0.18694145567246	0.156312898065064	0.184391606426666
7.587	0.189856512185404	0.177223562640157	0.147986496176757	0.189690277884939	0.340421616078975	0.226240665571283	0.238703952904352	0.131728259811172	0.14858286751917	0.197328813106464	0.152626256584942	0.162806403297281
7.868	0.152404167116399	0.179347454469592	0.129941166308127	0.17968105972313	0.23542512297329	0.164094313234126	0.199448629923941	0.105206005086308	0.106905717754903	0.149239123647792	0.110316214841209	0.130125355536846
8.149	0.157865578781713	0.175646691570996	0.135155379164921	0.178295492846788	0.254972482285737	0.169860176819337	0.199172944885912	0.110902462331223	0.113436231773084	0.157219382828333	0.116377201580861	0.133093451375565
8.43	0.157774632985407	0.17576809668871	0.144214726409133	0.175668113687955	0.255187458387045	0.170446218949654	0.206203895606392	0.114647033277218	0.114841878425238	0.164872435409369	0.114967308959425	0.137533249802388
8.711	0.160873785890276	0.175706696399292	0.154088184272992	0.17523847425209	0.267216840516345	0.168368825434948	0.207375393309563	0.115126859651156	0.116411608344181	0.159233929969075	0.1163466714247	0.139336711433272
8.992	0.163881992998839	0.173644204859275	0.139074469822292	0.175262027264642	0.251020169862052	0.168502212938228	0.196898052196804	0.114234589928015	0.120108951289148	0.165068468949013	0.114759603798652	0.14711705217137
9.273	0.16401324810413	0.183655242956759	0.127907664709488	0.18066054017616	0.266443545187899	0.173016175481867	0.201757573971665	0.111979850254186	0.115634947548049	0.164100402086571	0.121095111696578	0.139716808533649
9.554	0.167748355313566	0.178437613817298	0.129016417108629	0.177125151774801	0.259183075349123	0.173162865781971	0.202447113983649	0.115538932763959	0.115552905914655	0.16806415185484	0.124122602100224	0.143000318892078
9.835	0.165850486443413	0.176616537051586	0.129349516148499	0.180206535554897	0.262017976023205	0.172763422342227	0.211993936238831	0.115303462413786	0.118500935274621	0.169372494219431	0.121797055041117	0.140913784031818
10.116	0.168919657217632	0.178376213527879	0.122360352812823	0.176862819945341	0.25832394423922	0.180220179264176	0.192004479063326	0.114949886652126	0.11775162168962	0.167161429505613	0.122291543472065	0.141455587583866
10.397	0.166971151860158	0.178559018935012	0.127056871779944	0.177579156396064	0.257421508590924	0.176278596518982	0.20234365024016	0.115429713026064	0.121968561646083	0.166873913647468	0.126478679315494	0.148338022820432
10.678	0.169384047107924	0.179164649062459	0.125022778531146	0.177889406423475	0.265798616883976	0.176291899315805	0.205273376748816	0.118433440936372	0.118397015872321	0.162622163987622	0.123188679618293	0.150279195752093
10.959	0.16509360421189	0.184929298962196	0.119550014554594	0.178725944455499	0.257850687498212	0.178142785749469	0.183767324447238	0.113822516815212	0.123423433278274	0.171204076723171	0.121681190596011	0.157104599035812
11.24	0.17092845997119	0.184686488726767	0.112820585638994	0.177411848789659	0.269622562283139	0.176731610681067	0.183525690767825	0.115640007301062	0.122925714035683	0.164336126367576	0.129164081821819	0.160089039397603
11.521	0.170837514174885	0.181349941181314	0.116370486596757	0.171081773623062	0.257077392169766	0.17699766661753	0.191831602934965	0.115825125500884	0.123921152520866	0.166337604605675	0.124366843349518	0.156255727103497
11.802	0.175874845258892	0.178497618645593	0.112783311678937	0.176766983549439	0.275723089129246	0.178462412408274	0.185076992086333	0.113864353528371	0.118823632365971	0.162765921916695	0.125630091122506	0.171791370161369
12.083	0.17072658029148	0.185110708908205	0.10860448660149	0.181544184233288	0.261975444780141	0.177517194763732	0.173392792244148	0.117390114762177	0.121087981447652	0.165617846893449	0.129499913539599	0.175851071487814
12.364	0.171645032893729	0.18280540713276	0.10771701136205	0.179728977921081	0.266228569086591	0.183416086317175	0.181492431758131	0.112147937579624	0.123160900051413	0.16103937466753	0.122541790653718	0.17734746473843
12.645	0.175773905419037	0.182076976426475	0.105202498183634	0.180779929584614	0.274992325043865	0.183682501788687	0.176425982496292	0.112467821828916	0.122335014275244	0.159024827526788	0.119166456667573	0.175649025362179
12.926	0.182325667235661	0.183048217368188	0.106127247383131	0.183383755730895	0.266743583775336	0.178089574562176	0.175909318612669	0.112038717841729	0.125479943555356	0.159456101314006	0.125953660728384	0.188459306136742
13.207	0.176632060625201	0.183048217368188	0.099988876976999	0.182929751109631	0.28530267165803	0.184787712530156	0.174117038448568	0.112341571216638	0.11809072710765	0.156983658547329	0.126722670317606	0.194411842337253
13.488	0.18219441213037	0.177709183111013	0.0942569702305306	0.182165496460957	0.260128042240484	0.178942032164006	0.182836805589661	0.111870260279891	0.121284881367798	0.160842857094454	0.130848745848712	0.194492521685183
13.769	0.173613526338302	0.185293514315338	0.0930736699112761	0.181592102431239	0.26833347897062	0.179474503571981	0.171910903310512	0.11066699198105	0.121115328658783	0.157755691870126	0.129029949332453	0.200752126265962
14.05	0.174007291654174	0.181774161362751	0.0962171072093755	0.185605048466415	0.251149310181902	0.181578502680334	0.163122378618366	0.109143839432916	0.121711497861448	0.160241203539446	0.128553728945766	0.200833153369702
14.331	0.172604127939748	0.181409946009609	0.0972152210286666	0.183885678550109	0.263006247452959	0.186611993370174	0.155712279116367	0.108655867858186	0.122980408457945	0.158540794095567	0.131269911855435	0.18755375000739
14.612	0.17864086337876	0.183169622485902	0.0904485181530102	0.183814207339606	0.263135387772809	0.178382595627335	0.157780244318498	0.107873558345739	0.120376953958235	0.156983658547329	0.130494646086672	0.19318252554875
14.893	0.172745377088589	0.179893079768744	0.0920015998220316	0.192962522283992	0.269321750400374	0.184481388668174	0.159469060739111	0.106670290046898	0.123264819453712	0.162582957279693	0.129145813777559	0.189373208405536
15.174	0.176894570835782	0.173947019922998	0.092445337441752	0.181783775223043	0.267087700196494	0.189514879358014	0.154402611477272	0.108302662332926	0.119578415393198	0.154354388948936	0.130500902266213	0.182377752530706
15.455	0.174471681544466	0.179043243944745	0.0905224744229636	0.182428640463263	0.282037818781333	0.181418869118456	0.157091359140334	0.110515565293596	0.121695089534769	0.161837061762182	0.133216834928701	0.178140000229519
15.736	0.176995510675637	0.181469950837905	0.095440270549785	0.181138097809976	0.281909451756811	0.186318972305015	0.153265819966538	0.109657357319222	0.11903147117057	0.156564969629322	0.13319856688444	0.186583163541559
16.017	0.175683292757517	0.180014484886458	0.0937025940309599	0.176695512338936	0.278687130123178	0.186318972305015	0.145441865490585	0.109564798219311	0.117139044160277	0.160358823663233	0.13319256095208	0.174355025993008
16.298	0.174259807821205	0.179711669822735	0.0935546814910531	0.183383755730895	0.279288753888709	0.184308452309473	0.149750017189388	0.109253429407211	0.120054256866885	0.157651140648982	0.136879202432202	0.175462976003806
16.579	0.1674255477069	0.179164649062459	0.0988055766577446	0.181090991784872	0.26549780500121	0.184867529311095	0.149991650868801	0.107250820721539	0.117095288622466	0.153752735393928	0.134736836310065	0.178164343136222
16.86	0.173603532294752	0.174129825330131	0.0983251567281273	0.183144976913987	0.279675401552932	0.184002128447492	0.153162356223049	0.10800795415881	0.118626732445825	0.157990932117699	0.128090020918162	0.181310142193873
17.141	0.175350157972515	0.170791882323554	0.103354183084959	0.178749497468051	0.270524224636107	0.187743809705289	0.148888255882863	0.109993902206498	0.111160943806951	0.157480760881193	0.128657581526152	0.180687311538086
17.422	0.171584735497643	0.172551558799848	0.1087157168315	0.186942697144806	0.277097234927894	0.183749015772803	0.143925270364513	0.108041645671178	0.114475425796077	0.158501103354206	0.127717653111861	0.190578182287336
17.703	0.170050316677927	0.175525286453282	0.106940766352619	0.1803982083467	0.279717932795996	0.181485383102572	0.138686599808134	0.111256038092883	0.112933043088266	0.154053320154716	0.132148779957403	0.189696621308876
17.984	0.167173031539869	0.173339994334428	0.111008361200056	0.186035500075126	0.275035629582258	0.177743342309725	0.149061132011224	0.108799149344848	0.114191014800311	0.158632276414067	0.130470372110052	0.186195068057551
18.265	0.168212745203859	0.17449264522215	0.104056471824436	0.182189861646356	0.277011399146437	0.179421292384688	0.155160909040308	0.108858016932392	0.113819092728924	0.151122981762104	0.129817226965936	0.18795784225866
18.546	0.17306851783004	0.175525286453282	0.106940766352619	0.186728283513297	0.271083317158573	0.175532920826787	0.138652548449517	0.108588484833451	0.112708795956988	0.157559658330482	0.133821181872394	0.192033888108177
18.827	0.176541114828895	0.173097184099	0.102133608805648	0.183408120916293	0.281866147218418	0.182497474266279	0.140548292357107	0.108689559370554	0.112473609941258	0.155884902658457	0.138844393549729	0.187319014835611
19.108	0.170675943804159	0.175282476217854	0.0998409644370922	0.188304711008597	0.259998901920634	0.182537382656748	0.140030973639665	0.111096095968237	0.110198321975125	0.160503065625737	0.14361135211305	0.201763052405757
19.389	0.173310706818736	0.179043243944745	0.101652597225871	0.184626380186231	0.283842690077925	0.185373754660473	0.145786962913487	0.111197170505339	0.11277989870593	0.158710689829925	0.136171002908122	0.207545536015157
19.67	0.166789593402332	0.177283567468452	0.10076512198643	0.18484079381774	0.275980596473619	0.180593017110273	0.13872130600057	0.113216439828995	0.107687847993262	0.157742622967483	0.126759456653309	0.214532993506356
19.951	0.176864255570347	0.174675450629283	0.101579232606077	0.190621840140019	0.277441351349052	0.180246784857822	0.136515825696334	0.111197170505339	0.110767143966658	0.16103937466753	0.12641761900317	0.219336892266293
20.232	0.170080298808577	0.182319786661903	0.0976962326084436	0.183383755730895	0.275249832388238	0.180832826988139	0.136963732028904	0.116052450650265	0.107053392695013	0.15659159146804	0.124751223020539	0.220016059363308
20.513	0.174421378191931	0.174675450629283	0.099619095627232	0.189259826276228	0.269407586181831	0.178995243351298	0.138996991038599	0.113544839515479	0.112331404443375	0.161719441638395	0.12093645498341	0.227335275897288
20.794	0.178943682898326	0.173037179270704	0.101135494986357	0.186393668300488	0.263908683101255	0.185639810596936	0.136343604401793	0.114504122026955	0.107272170384064	0.159207792163789	0.121192958344605	0.221108012606844
21.075	0.173805411974463	0.173582804569856	0.0971785387187697	0.190024893097749	0.251535957846125	0.181085939662828	0.137308174617986	0.112964308840838	0.108694225362897	0.160136652318302	0.118397447078352	0.222215962617641
21.356	0.176622066581651	0.179164649062459	0.101135494986357	0.189522970278535	0.273016555479687	0.188010225176801	0.138135229732075	0.112215320604359	0.107709725762167	0.161562614806679	0.118775820817012	0.216401137717908
21.637	0.176702685199621	0.171823128093563	0.0983985213479211	0.18359898153525	0.250719357979287	0.191325857401209	0.128209258695375	0.114983578164494	0.107272170384064	0.162138130556401	0.113599958358869	0.21915084290792
21.918	0.177863659925351	0.177042152694147	0.0991014017375582	0.185677331849764	0.251965136753412	0.191552364482252	0.135171451864803	0.115076137264405	0.107020576041655	0.165382606645876	0.108466888168789	0.215705626097822
22.199	0.173926673036204	0.175646691570996	0.0948119380802609	0.188878105038314	0.237831618035412	0.190513667724898	0.13654987705495	0.116085771926233	0.10586652373191	0.156277453771177	0.109315226114595	0.226437718151567
22.48	0.176632060625201	0.170186252196107	0.0932215824511829	0.18875871562986	0.246681209774144	0.189301675073795	0.14061704990816	0.115337153926153	0.106610367874684	0.164584435517792	0.109541199319628	0.220622893251833
22.761	0.171483795657788	0.173339994334428	0.0919649175121347	0.184220293762919	0.250117734213756	0.192977201882526	0.138135229732075	0.112787335841808	0.107315925921874	0.158540794095567	0.107801480912772	0.22710888686495
23.042	0.179186205021807	0.172977174442409	0.0928523927515756	0.197835559363744	0.243201380796138	0.189954231188227	0.128761283605253	0.115168696364316	0.110154566437315	0.161693303833109	0.108424095900726	0.22308952521247
23.323	0.182729426595083	0.173887015094703	0.0963650197492823	0.190526003744117	0.24509131457886	0.194202137795403	0.132345189099636	0.115378990639313	0.109744358270344	0.164349195270219	0.107923601537419	0.23916697182239
23.604	0.18097280687377	0.173887015094703	0.0914466319723013	0.194802093781599	0.240967330592259	0.187198035500491	0.129002262450847	0.117423806274544	0.110860124484505	0.16479353796008	0.107850529360376	0.223307915861177
23.885	0.185081691311978	0.17613091658073	0.0931109438713326	0.197262165334026	0.251793465190497	0.200127994477542	0.133861784225708	0.116111318237808	0.111800868547426	0.170903007928952	0.10830823145562	0.222984155202027
24.166	0.184061965735089	0.17613091658073	0.0951077631600745	0.193560281499109	0.242213109366385	0.192790603191952	0.130243172538889	0.115959891550354	0.10904426966538	0.162962439489771	0.110560456090503	0.218706063226875
24.447	0.190815607231423	0.174978265693007	0.0958106435497116	0.188782268642412	0.249774391087926	0.190233949456563	0.141030250048294	0.114360840540293	0.112227485041076	0.165997329103527	0.105482190033205	0.212713187352399
24.728	0.188897417139385	0.175342481046149	0.0951077631600745	0.186895591119702	0.249989367189234	0.190340371831148	0.135033936762698	0.116237568850086	0.110876532811184	0.170130974606154	0.10429201443726	0.211289822821892
25.009	0.190654036860698	0.174008420212417	0.0935546814910531	0.190454532533614	0.250246874533606	0.193190046631696	0.146786239322116	0.117777382036204	0.11448636468053	0.166821638036896	0.101655410131357	0.208370412796579
25.29	0.187645829752134	0.173461399452142	0.0931849001412861	0.191624873605601	0.24569293834439	0.201432747171358	0.138962939679983	0.118492308523916	0.112719734841441	0.172799934945907	0.100263785554181	0.203113735971965
25.571	0.193551310085855	0.176980752404728	0.0950338068901211	0.197835559363744	0.247153693219824	0.195467341633799	0.148268128255752	0.118980650335045	0.114475425796077	0.166154155935242	0.101362370681641	0.203097391448893
25.852	0.200335266847625	0.170367662142117	0.0911880808525442	0.194228699751881	0.24169809467764	0.202418232741419	0.148475055742729	0.117398630199369	0.11557478368356	0.169607734467004	0.0999279538364019	0.196603399452145
26.133	0.200486510040016	0.17133890308383	0.0921861946718353	0.191911570620459	0.237702477715562	0.194335165763634	0.146614018027575	0.116700364349641	0.11401599264907	0.167462498299833	0.0977062593576806	0.188152237756474
26.414	0.207159532918381	0.172491553971552	0.0915578622023112	0.194300170962384	0.242298945147843	0.203550049076534	0.151956152327443	0.117953984798834	0.119097104477285	0.170968352442166	0.097864916070849	0.179708726688624
26.695	0.205342282666198	0.174008420212417	0.0912620371224976	0.193726776932667	0.233578493728962	0.202351718757303	0.162536957183691	0.118139102998656	0.121186431407725	0.169594665564361	0.0986096516834503	0.176481900527233
26.976	0.214387225213773	0.170791882323554	0.0888954364839888	0.196903997108665	0.241826461702162	0.207145399569277	0.156022670346833	0.114529298102131	0.119058818381701	0.167697738547406	0.102296042916391	0.176530586340639
27.257	0.207997366902659	0.167698145013529	0.0900047805332898	0.193703223920115	0.24474797145303	0.205374329916552	0.163467476041268	0.118685942160929	0.118331382565606	0.172185212488256	0.0969737858569802	0.168588886906681
27.538	0.211116507894628	0.173825614805284	0.0888587541740919	0.199865991480307	0.25183676972889	0.204442415068833	0.153954705144702	0.11877850126084	0.122395178139733	0.170968352442166	0.099091878002497	0.159684599390523
27.819	0.209844599285493	0.16909360613668	0.089487086643616	0.196641665279205	0.238776584926773	0.215188198621543	0.164604267552002	0.117163159849195	0.121060634236521	0.170759249999879	0.099488519785418	0.164973617505471
28.1	0.221110551444672	0.171944533211277	0.0900787368032432	0.189976974899798	0.244791275991423	0.204668562614827	0.164845901231415	0.117794042674188	0.122384239255281	0.171085972565953	0.0991832182238006	0.169850544985518
28.381	0.217809518860093	0.167819550131243	0.0900787368032432	0.190502450731565	0.250461850634914	0.21343079130069	0.168981831635677	0.119493797984951	0.127219226183314	0.173114072642769	0.0966870025868051	0.176748976989346
28.662	0.216981678919364	0.170489067259831	0.089487086643616	0.190932090167429	0.237702477715562	0.205041400460924	0.170739405607342	0.117911777849275	0.121082512005426	0.166023466908812	0.0924450626105936	0.167764010125258
28.943	0.223695011106714	0.171096092848401	0.0870465297351537	0.190383061323111	0.248141964649577	0.207625019325009	0.173496255987637	0.117146128974812	0.125228349212947	0.169908803261224	0.0912058385670446	0.169567471756143
29.224	0.221120878623007	0.165817063419522	0.0871944422750605	0.183455226941398	0.239549880255218	0.205174787964205	0.161675195877166	0.121235760245274	0.121580231248017	0.166376811313604	0.0900524493068028	0.175196247297503
29.505	0.225300054500851	0.167515339606396	0.0880079612445479	0.190430979521062	0.242900568913373	0.21197934830677	0.163294599912907	0.117852910261731	0.123445311047179	0.164008919768071	0.0900829794629645	0.182119022208034
29.786	0.217688590933137	0.168850795901252	0.0894504043337191	0.188495571627554	0.235597567831533	0.20673265333271	0.17039496301826	0.118534515473475	0.120776223240754	0.164087333183928	0.0917673932426755	0.179425653459249
30.067	0.231589306106894	0.167395329949805	0.0898195940333265	0.186274278892034	0.237616641934104	0.206652836551771	0.151438833610001	0.120049152584417	0.122198278219587	0.159561136568581	0.0873973267094573	0.180825022838863
30.348	0.223412179674247	0.169396421200404	0.0903745618830568	0.191935935805858	0.230356172095329	0.204309027565552	0.162915451131389	0.118972134897854	0.119184615552906	0.161536477001394	0.086677115320658	0.179781755408733
30.629	0.23074114494428	0.166909709478949	0.09022664934315	0.190119917320804	0.234179344199164	0.202418232741419	0.169050589186729	0.119552665572495	0.122154522681777	0.157062071963186	0.0858958436195352	0.17461375631568
30.91	0.232174623924141	0.170306261852698	0.0917797310121714	0.189857585491344	0.242643061569001	0.204535534646595	0.171635218272483	0.11607762672544	0.121640395112506	0.156447349505536	0.0865122024279482	0.175268928261802
31.191	0.228823287987026	0.166788304361235	0.0932588564112395	0.193560281499109	0.236285027378521	0.205614139794418	0.180114006567983	0.119594872522054	0.119239309975169	0.151737704219755	0.0853465510558054	0.169074006261691
31.472	0.232649340992768	0.170186252196107	0.0938505065708667	0.189403580870081	0.253168384284474	0.211872566397135	0.174082332256132	0.118517854835491	0.11992845969568	0.153844217712429	0.08927117760568	0.176473902143602
31.753	0.228005442089848	0.170246257024402	0.0932588564112395	0.189068965657271	0.232590222299208	0.212951171544958	0.178390483954934	0.116111318237808	0.118019624358708	0.151528601777468	0.0904245668659218	0.166599375917423
32.034	0.241078650457661	0.166362688718674	0.0924086551318551	0.192532882848128	0.243458888140511	0.205201393557851	0.188867825067693	0.12010802017196	0.119201023879585	0.15092694822246	0.0918589837111607	0.165176011386916
32.315	0.22962081266232	0.167576739895815	0.0893758564136061	0.193487998115759	0.240279871045271	0.212977777138604	0.18221602312873	0.115959891550354	0.112008707352024	0.153490873307638	0.0922190894055603	0.156991578397548
32.596	0.234547209862922	0.170003446788974	0.0901526930731966	0.195876598457684	0.239764856356526	0.207451723431259	0.174392723486597	0.119376062809865	0.115503680934618	0.148951607789647	0.0927318458807687	0.154905043537289
32.877	0.238988895951346	0.171156097676697	0.0881191914745579	0.191505484197147	0.239334904153911	0.21428288936747	0.176564152432217	0.118164279073831	0.114519181333888	0.155557696058951	0.0961865082234978	0.15121709317178
33.158	0.239645171477799	0.171823128093563	0.0917797310121714	0.200964861341791	0.237229994269882	0.207678230512301	0.181527137950567	0.118980650335045	0.113452640099763	0.152562013153124	0.0949963326275529	0.147949927336423
33.439	0.242683693851798	0.171277502794411	0.0901526930731966	0.196282684880996	0.236198418301735	0.213923354318196	0.184318694523297	0.12241348223254	0.112851001454872	0.157088693801904	0.100684701313723	0.146680270873956
33.72	0.242824943000638	0.169275016082689	0.0922974249018452	0.198528342801915	0.231687786650912	0.212511819714745	0.170808163158394	0.122750027119816	0.111051554962425	0.157664209551625	0.0985791215272886	0.139450079827346
34.001	0.240937068174035	0.172370148853838	0.0941463316506803	0.199698683873902	0.231215303205232	0.212392094543337	0.169015882994293	0.122657468019905	0.113507334522025	0.1558979715611	0.102503748077163	0.137662614963724
34.282	0.23531441927278	0.169336416372108	0.0930736699112761	0.195996800038984	0.221935759263885	0.213004382732251	0.160641213276101	0.117811073548571	0.108464508789394	0.156395073894964	0.098847636753203	0.142644564698404
34.563	0.239705468873884	0.169943441960679	0.0976222763384901	0.196999833504566	0.232504386517751	0.209622236523728	0.172049073246437	0.120839977534055	0.113775337191113	0.158187449690775	0.100123396885273	0.14663958344418
34.844	0.236323817671335	0.166181278772664	0.0957360956295986	0.198074338180652	0.221892454725492	0.208596842563197	0.174633702332191	0.117432321711736	0.113403415119726	0.163263024250559	0.0976879913134198	0.146380853121508
35.125	0.246479431592104	0.165452848066379	0.0949965329300646	0.197668251757339	0.227563802664312	0.201952275317559	0.169015882994293	0.119502313422143	0.115088003325421	0.158658414219353	0.0966930085191648	0.149154901218223
35.406	0.237949182287357	0.167091119424958	0.0972152210286666	0.195423406009267	0.228680441118587	0.205347724322906	0.172152536989925	0.119847373746611	0.115744336392575	0.162426130447978	0.096882195388495	0.150351876716392
35.687	0.23867608238823	0.167819550131243	0.096179833249319	0.201228005344097	0.223396514139318	0.199901487396499	0.164397994898845	0.123112118318668	0.11305884025947	0.156892176228828	0.0951427272288203	0.149065875730852
35.968	0.240624254610919	0.162359110756354	0.0950338068901211	0.199005900435731	0.228552074094065	0.202644739822462	0.16453551000095	0.123499015356295	0.116099850137283	0.158004001020342	0.0969127255446567	0.146890315383222
36.249	0.2341434505035	0.16684830918953	0.0951077631600745	0.201012779539742	0.229497040985426	0.210008377166648	0.169808886749765	0.11979665135986	0.114787184002975	0.15812210517756	0.0941294763903045	0.152608116411953
36.53	0.242481814172087	0.167698145013529	0.0932215824511829	0.201848505398919	0.235984215495756	0.205134879573735	0.170808163158394	0.116683333475257	0.118665018541409	0.158658414219353	0.0936535062507992	0.151168755114184
36.811	0.225673498594837	0.16587846370894	0.0956994133197017	0.201967894807373	0.231859458213827	0.206106702811924	0.170567184312801	0.121807775482723	0.116526466630933	0.155191766784948	0.0960703935312105	0.151823579304495
37.092	0.23760572032402	0.164240192350361	0.0952189933900844	0.203951220898832	0.238218265699635	0.202032092098498	0.168912419250805	0.118080235411112	0.117226555235897	0.153137528902846	0.0938792292086509	0.158560304856653
37.373	0.23080177547515	0.165514248355798	0.0979547837282007	0.20483486495596	0.24191229748362	0.210793961249312	0.163604991143373	0.119788135922668	0.1167069582244	0.152470530834624	0.0985545973034865	0.162903427168284
37.654	0.237131336390178	0.166788304361235	0.0918903695920217	0.207390772904289	0.240323175583664	0.200993395341145	0.165397271307474	0.119031002485397	0.119151798899548	0.144725995935087	0.0952037875411438	0.168160103992897
37.935	0.237171645699163	0.16605987365495	0.0934440429112028	0.203281990473212	0.241955602022013	0.208689962140959	0.165811126281428	0.118391604223213	0.119950337464585	0.145013995826664	0.0988353746413019	0.178447416365597
38.216	0.237333216069889	0.167152519714377	0.0924086551318551	0.213434151056028	0.23886242070823	0.203603260263827	0.16164048968473	0.117768866599012	0.114382445278231	0.136562772117545	0.0967235386753266	0.179086243788647
38.497	0.243753722781222	0.167152519714377	0.0946640255403541	0.202589207035041	0.246938717118516	0.201406141577712	0.165672956345503	0.119173913735659	0.119955806906812	0.138930663663078	0.0983288743456349	0.17863311796816
38.778	0.227742931879267	0.165392843238084	0.0948486203901578	0.203497216277568	0.243803004561669	0.202058697692145	0.163432769848832	0.121134685708172	0.116291280615203	0.135267498655597	0.0953319140981504	0.179239951856686
39.059	0.240331429134902	0.16763674472411	0.0940723753807269	0.210854690095146	0.26773185520509	0.202524655116004	0.163708454886861	0.117541541449631	0.121306759136703	0.132847331499492	0.0952037875411438	0.180808678315791
39.34	0.226784169968032	0.168062360366671	0.0961431509394221	0.206363374253309	0.252610065057336	0.207145399569277	0.17229005209203	0.12010802017196	0.12112079810101	0.132023506599554	0.0944653081080838	0.179547020236954
39.621	0.236778213518077	0.164967227595523	0.0921861946718353	0.211642497756373	0.253125079746081	0.205001492070454	0.171497703170378	0.119813682234243	0.122597547502106	0.129642546151378	0.0893322379180035	0.194217446839439
39.902	0.232235254455011	0.165514248355798	0.0945527953103442	0.204022692109335	0.243803004561669	0.213737115162672	0.157160116691387	0.119039517922589	0.122471750330901	0.134862362673665	0.086310753446717	0.191111987455752
40.183	0.239089835791202	0.165574253184093	0.0909295297327871	0.20803563814451	0.249602719525011	0.199755156631444	0.156574040422892	0.116582258938155	0.119053348939475	0.132468333322846	0.0837900135859195	0.193926375226432
40.464	0.239756105361205	0.164724417360095	0.0923713811717986	0.197525309336333	0.242471390006086	0.209169581896691	0.15361026255562	0.11633827315079	0.121957622761631	0.135503222936602	0.0858102590834096	0.191354721011163
40.745	0.23764636276779	0.162054900231507	0.0911141245825908	0.202088096388673	0.243330521115989	0.206679442145418	0.149233353305765	0.115614831225886	0.116422547228634	0.137530838979987	0.0861400848688292	0.184197210928852
41.026	0.239978306262801	0.165817063419522	0.0893758564136061	0.199436352044442	0.250848498299137	0.206999068804222	0.152093667429548	0.115833640938075	0.122592078059879	0.138577319258287	0.0872204019520281	0.186405112566817
41.307	0.235990682886333	0.165999868826654	0.0911141245825908	0.201801399373815	0.23886242070823	0.215028565059665	0.14630362679711	0.116111318237808	0.120896550969732	0.141900208763619	0.0857919910391489	0.179344974111319
41.588	0.24444031357311	0.166181278772664	0.0937025940309599	0.205383893800279	0.252094277073263	0.211073679517648	0.152679743698043	0.114806975401864	0.121410678539003	0.135948049659894	0.0874889171779425	0.177808241186738
41.869	0.235304092094445	0.167758149841824	0.0904485181530102	0.201777034188416	0.236370863159979	0.218024570625267	0.146579311835139	0.118929927948294	0.119562007066519	0.138865319149863	0.0888560175313166	0.17645790537634
42.15	0.245651591651376	0.161509274932355	0.0898941419534395	0.206697989466118	0.24887195543963	0.216559824834524	0.147613294436204	0.115993212826322	0.118036032685387	0.13885225024722	0.0875925195111471	0.173352098236843
42.431	0.23985704520106	0.163268951408648	0.0901899670332531	0.197859924549143	0.245177923655645	0.21679963471239	0.151163148571971	0.118315705761286	0.120169115153637	0.142043966692692	0.0912303627908466	0.174387367283342
42.712	0.245025631390358	0.162359110756354	0.0939244628408201	0.194109310343427	0.253770008050004	0.203589957467004	0.149061132011224	0.118374573348829	0.119233840532942	0.137504701174701	0.0887033667505078	0.173505806304882
42.993	0.248831363174215	0.161206459868631	0.0907816171928803	0.189570888476486	0.244361323788807	0.214043079489604	0.148268128255752	0.118526000036283	0.11728124965816	0.141834864250404	0.0907969346722225	0.176053465369259
43.274	0.247357574885368	0.165452848066379	0.0896716814934197	0.197979313957596	0.256734049043936	0.200913578560206	0.141271883727707	0.115404536950889	0.116367852806371	0.140239006027668	0.0887584211304716	0.172066445007113
43.555	0.252405233147711	0.163997382114933	0.0880446435544448	0.19516026200696	0.263436199655574	0.207025674397869	0.139514309756042	0.117078745950077	0.116750713762211	0.138276734497498	0.0895274307196934	0.167343225595106
43.836	0.237686672076776	0.164604407703504	0.0908549818126741	0.194061392145476	0.25157848908919	0.207465026228082	0.143132921442861	0.121319803907993	0.115804500257064	0.13937549038637	0.0910717060776782	0.170384002398124
44.117	0.250749553266253	0.161145059579213	0.0903378795731599	0.195948881841033	0.263779542781404	0.204482323459302	0.136412361952845	0.120865523845631	0.117921174398635	0.138511974745072	0.088056477785933	0.168572542383609
44.398	0.240341756313237	0.163208946580353	0.0877121361647343	0.194324536147783	0.248571143556865	0.215308283328	0.141754496252713	0.120999919658701	0.1150004922498	0.14421582469858	0.0894235781393071	0.163307867175364
44.679	0.244743133092677	0.161509274932355	0.0921495123619384	0.201155721960748	0.260128042240484	0.212977777138604	0.142339917687389	0.121243905446066	0.115881072448232	0.142881344528704	0.0833200493787739	0.161212986175663
44.96	0.246025035745362	0.161023654461499	0.0910401683126374	0.199245491425485	0.256089894035341	0.210621024890611	0.141926717547254	0.122935145319638	0.117160921929182	0.142750655502274	0.0923166858064053	0.158900062283066
