# Supplementary material for: Cryo-sensitive aggregation triggers NLRP3 inflammasome assembly in cryopyrin-associated periodic syndrome
Source: eLife. 2022 May 26;11:e75166. doi: 10.7554/eLife.75166 (PMC9177154; doi:10.7554/eLife.75166)
Supplement: Figure 2—figure supplement 2—source data 1. [file elife-75166-fig2-figsupp2-data1.txt]

Time	D303N1	D303N2	D303N3	D303N4	D303N5	D303N6	D303N7
0	0.996365815772225	0.85839461739224	1	0.839087060905276	0.821385309987887	0.932679662522072	0.580748534565934
0.281	0.970783363611967	0.873615369256612	0.915955331191678	0.787584784174259	0.862900561612157	0.947979270643573	0.85055906700478
0.562	1	0.819423446073352	0.913813675998164	0.806431710696238	0.905131593436846	0.932652418056748	0.849805582042645
0.843	0.975985352524101	0.87362964855928	0.923910050481872	0.814455347944933	0.845942076863782	0.94425659671957	0.861170395726535
1.124	0.954678323192236	0.876772326120562	0.922043750956096	0.842197156459185	0.849135557757956	0.916139572168625	0.895893619979106
1.405	0.971674014348181	0.904013050297859	0.947651828055683	0.913728047985078	0.796663363065742	0.946233906743422	0.899095931068182
1.686	0.973598228974308	0.910167922137424	0.918739482943246	0.909187212687344	0.857724920162978	0.939879564736531	0.932563095888873
1.967	0.895781642668231	0.920450251032603	0.937555453571975	0.997698450917267	0.838619094813347	0.929407135889993	0.779166366842442
2.248	0.926530417805233	0.913267023206083	0.8784151751568	0.875225648469944	1	0.978741708232885	0.962828326362969
2.529	0.943312362760972	0.985214028282375	0.914150221814288	1	0.971644092060346	1	1
2.81	0.807988570938298	1	0.635979807251033	0.858742533898431	0.820063869617883	0.853441712307282	0.824438003822429
3.091	0.411708103998875	0.58106347814762	0.307602875936974	0.530882817799691	0.434974121792754	0.393981231263294	0.470111700378212
3.372	0.218556362653226	0.281806223461731	0.226464739176993	0.341294997984076	0.350291818081709	0.302620721207632	0.273012843527922
3.653	0.246490521840023	0.201720508254545	0.159981642955484	0.242209521951797	0.312961127629116	0.226164406357827	0.301205613613665
3.934	0.128660996032352	0.192162238482573	0.166834939574728	0.24071651934024	0.247054289175201	0.160671411621654	0.300452128651529
4.215	0.19607360451416	0.175884572025911	0.179899036255163	0.205013336445025	0.197555335315494	0.158216955286187	0.274645268698389
4.496	0.182676681062735	0.18215515545606	0.15202692366529	0.261242801672302	0.213192379693866	0.151494444828976	0.266545305355432
4.777	0.183246587792573	0.180040833881732	0.159920452807098	0.229147381868182	0.226847263517234	0.152735417952188	0.378061079751486
5.058	0.14426721218089	0.183212316243224	0.197888939880679	0.270759441532555	0.239345887016848	0.187915876945341	0.323496335991
5.339	0.117900608266316	0.194146322968775	0.210983631635307	0.26777387171411	0.271776236097346	0.179829915993777	0.328582359485415
5.62	0.138673147391598	0.197607576696473	0.206822701545051	0.246812184712594	0.249091509745623	0.181357078725705	0.398656460964016
5.901	0.125169226134002	0.158332354708711	0.215817653357809	0.264726039027933	0.271060455896928	0.175711829154131	0.361421494590166
6.182	0.186025787219524	0.155711117889677	0.18858803732599	0.235491663306794	0.227563043717652	0.166112204980485	0.391247066588857
6.463	0.241751691263691	0.173697622963876	0.188496252103411	0.245070566034778	0.267041074771501	0.197433767723016	0.328770730725949
6.744	0.205479933796043	0.1971730427446	0.153617867523329	0.221558713884271	0.282127518995705	0.183988746808593	0.352254219798345
7.025	0.20850854535859	0.166804166503563	0.169221355361787	0.231946163083431	0.248265609514371	0.215978412565638	0.283184890516751
7.306	0.219340264995406	0.219446539152494	0.138932231910662	0.2454437078365	0.239070586939764	0.194461175655131	0.336242664352966
7.587	0.172165705432296	0.203429346872082	0.111886186324002	0.267027588110666	0.231417244796829	0.201647332914112	0.25461500120746
7.868	0.254685456379314	0.239359272917604	0.107511090714395	0.264663776160201	0.210989979077194	0.234959705190341	0.286575572846361
8.149	0.144409626510315	0.29444906880482	0.106868594156341	0.253530043357597	0.247549829313952	0.221937341656886	0.308928834475554
8.43	0.355269878895443	0.287150129387716	0.113018204069145	0.282079962938355	0.267096134786918	0.210101462315996	0.277282466065863
8.711	0.517743927562735	0.250756618395238	0.099158635459691	0.288921911914152	0.222662702345557	0.214028592452743	0.403239909988686
8.992	0.357015763844618	0.274058470790086	0.0888480954566315	0.307644312700667	0.162427045479573	0.221841863305436	0.342082172809516
9.273	0.220408995996436	0.251842830177484	0.0775585130793942	0.334577574743743	0.142605439929523	0.237836818906775	0.322554479788331
9.554	0.140347700469992	0.248903017192034	0.0954566314823313	0.30397472214651	0.154883823367471	0.22054664669721	0.349240279949803
9.835	0.108529944919824	0.263283752147743	0.106226097598287	0.338682569967353	0.183349851337958	0.182829752526986	0.339319520195846
10.116	0.132152765930701	0.26499259076528	0.0969863851919841	0.327424311429286	0.170961347869177	0.215446777323376	0.395956347602204
10.397	0.142236249160728	0.233942985698786	0.0809851613890164	0.277974967714744	0.149763241933708	0.207606016559726	0.354765961919624
10.678	0.151357500371624	0.230887461122752	0.0781092244148692	0.316725983296135	0.14541350071578	0.197161077624145	0.388044755499781
10.959	0.119610827280101	0.203979592414539	0.0771607771148845	0.382658441582191	0.163142825679991	0.205165305179737	0.446376924070944
11.24	0.0809519462626589	0.199953567646842	0.0802814746825761	0.343409758463614	0.202290496641339	0.218023956475617	0.343965885214854
11.521	0.101760151323331	0.220851327101156	0.0745907908826679	0.358835710497694	0.205318797489263	0.214260293130811	0.380321534637892
11.802	0.0908573492278699	0.263341607943034	0.0778950588955178	0.318467601973951	0.205318797489263	0.227446368901842	0.375988996105613
12.083	0.120537393363841	0.280473816805902	0.0738871041762276	0.294022677616804	0.218918621297214	0.21961935309367	0.432563284260114
12.364	0.108422947113653	0.281386215007399	0.0863087042986079	0.307022554832687	0.183404911353375	0.242500285944163	0.373163427497605
12.645	0.118577762214461	0.30478925349529	0.0783845800826067	0.366672994547863	0.213082259663033	0.229396189014737	0.3714680863328
12.926	0.144766036452082	0.345440458631506	0.0878690530824537	0.361323612778953	0.209393238630107	0.236227677333243	0.371091343851732
13.207	0.118399432537509	0.297432458282894	0.098057212788741	0.316103790023486	0.217872481004295	0.250954415346046	0.36562857787625
13.488	0.167640621056171	0.306642854698494	0.0998317270919382	0.300989152328065	0.289340381015307	0.218964749589001	0.423333093473954
13.769	0.153530877721211	0.29890962752439	0.114364387333639	0.316725983296135	0.2601585728444	0.216073890917088	0.415170214136659
14.05	0.134611221351275	0.31178414224352	0.108275967569221	0.333830855735629	0.272326836251514	0.212501429720815	0.451400408313501
14.331	0.0997291883031694	0.297273170199686	0.105583601040233	0.317720882965837	0.324854090959145	0.200651805424447	0.480095376126507
14.612	0.117437449930514	0.26855503058602	0.107694661159553	0.295888386625414	0.267701794956503	0.219114716871098	0.325756790877407
14.893	0.132794253943455	0.288902544497877	0.0987608994951813	0.296697368501259	0.267426494879419	0.210374152414866	0.409456160926304
15.174	0.107354216112623	0.295013839844818	0.0990974453113049	0.267089850978398	0.238244686708512	0.178397986167666	0.43237491301958
15.455	0.100477424709959	0.277577580313076	0.0933149762888175	0.292467412137515	0.308556326395771	0.191802017661286	0.286638112098218
15.736	0.0887193884015376	0.257346024186677	0.0780480342664831	0.30080236372487	0.255313291487722	0.179979883275874	0.284503489200488
16.017	0.0557613205674226	0.25568051586689	0.0906837999082148	0.322323981131303	0.311199207135778	0.201688076889281	0.167650404075148
16.298	0.0558326524382032	0.233436070454079	0.0760593544439345	0.296137438096341	0.290166281246559	0.197256555975595	0.185357300685332
16.579	0.0650965673906602	0.243153628309259	0.0823925348018969	0.27312325348302	0.315714128399956	0.197352034327045	0.282996519276217
16.86	0.053837355353432	0.211162820241059	0.100627199020958	0.296323791294867	0.288844840876555	0.187493219564373	0.283247429768609
17.141	0.0663792940040325	0.21643434487421	0.110754168578859	0.302854861336675	0.288624600814888	0.185079752649708	0.175310708942699
17.422	0.0617828777571265	0.197810441272306	0.120422212023864	0.291783391401803	0.298205043497412	0.206474266743442	0.215057040695346
17.703	0.0541224334244186	0.182314443539268	0.121003518433532	0.268022487780368	0.27084021583526	0.222359999037853	0.155657560675318
17.984	0.0710824586449738	0.210902099869935	0.136086890010708	0.238104091323517	0.319458209448299	0.23330981964164	0.202875826054983
18.265	0.073932989942705	0.176261003987618	0.111243689765948	0.27343413241701	0.345776896817531	0.203160750690561	0.190380408185409
18.546	0.0897527028793135	0.156333744724967	0.116261281933609	0.297381389236971	0.317861469001211	0.193902050501912	0.178136277550707
18.827	0.0857977746451614	0.125877961693555	0.0927948600275356	0.253903185159319	0.342583415923356	0.208083408316974	0.253547689758595
19.108	0.097627142824363	0.145530221282414	0.0945387792565397	0.285749988897181	0.308996806519106	0.198511028608652	0.286010459124759
19.389	0.0756075430210993	0.153813940193849	0.0841670491050941	0.269640016127389	0.302444664684506	0.21907397289593	0.28720322581982
19.67	0.101795817258721	0.154291804443473	0.0986997093467952	0.264601513292469	0.28273317916529	0.216728494421757	0.23000128469186
19.951	0.116154723317141	0.173828106246875	0.102830044362858	0.231199879479987	0.21847814117388	0.186770382173578	0.236280451623817
20.232	0.153174717191579	0.157666151380796	0.0899495181275815	0.228027521058347	0.176357229380024	0.18810683364824	0.277470837306397
20.513	0.205586931602214	0.188831468037874	0.104268012849931	0.220936956016291	0.177403369672944	0.187997610341312	0.341391603841718
20.794	0.220551659737998	0.184284002527929	0.101116720208047	0.201840978023385	0.172558088316265	0.199779000751554	0.357528614533293
21.075	0.265659590345556	0.185862604057341	0.0909285605017592	0.183740770509519	0.22915978416474	0.195320235372545	0.396521461323805
21.356	0.215990909426482	0.20377697403358	0.0809851613890164	0.198669055006414	0.182413831075873	0.188652213845981	0.41667718406093
21.637	0.163543029080457	0.223515894217941	0.0788741012696956	0.205697792585407	0.225305583085563	0.185665876822618	0.350182136152472
21.918	0.231881954233871	0.224153292745646	0.0923053388404467	0.210798122883389	0.26792203501817	0.186347724792611	0.300640499892063
22.199	0.234162329389629	0.203052914910374	0.0935291418081689	0.177831893740361	0.25740557207356	0.189538518028718	0.284252201965616
22.48	0.23533805819683	0.182792553983765	0.0916322472081995	0.171736228368008	0.179000110120031	0.169616677736265	0.2786010647496
22.761	0.218948189118248	0.180272503257774	0.0907449900566009	0.186042319592252	0.134016077524502	0.163344069125345	0.253233863271865
23.042	0.189446225247093	0.180185596467399	0.0935291418081689	0.176090275062546	0.160224644862901	0.120513806071441	0.190129497693017
23.323	0.246632936169449	0.175218368697996	0.0999235123145174	0.170989509359894	0.0982270675035789	0.12895443596348	0.229687458205131
23.604	0.30827339959715	0.192481060843862	0.0834021722502677	0.164645227921282	0.123940094703227	0.130481598695407	0.210850334151744
23.885	0.265980334351933	0.179881545798524	0.103319565549946	0.18156374716225	0.184946591785046	0.131749816283943	0.239356930724216
24.166	0.217594380046231	0.201184542014755	0.117117944011014	0.153511059714009	0.19606871489924	0.130181664131213	0.208024765543735
24.447	0.302216176472055	0.236535417717611	0.114425577482025	0.162281415970817	0.24551260874353	0.120582039957567	0.191008437901348
24.728	0.368453056146662	0.248396101947328	0.1546275049717	0.173664200244349	0.305197665455346	0.118304795369521	0.114781001479468
25.009	0.400520223832427	0.273001063808049	0.179317729845495	0.147104515407665	0.298370223543663	0.12405902280239	0.132550437341509
25.29	0.501496472813578	0.288366578258088	0.173565855897201	0.15699429706964	0.323092170465808	0.111514051026184	0.166206350145215
25.571	0.409249648578301	0.291451153829204	0.165488756310234	0.132114403447708	0.304757185332012	0.137367821390194	0.188371240533874
25.852	0.446804132659322	0.322109801436449	0.15533119167814	0.124463472596066	0.284164739566127	0.164421330010981	0.20048991592238
26.133	0.412420674470274	0.286976315806966	0.191708734893682	0.113765144462915	0.304426825239511	0.163671248154862	0.191636467617288
26.414	0.36627942938494	0.264340912934906	0.188404466880832	0.133482444919132	0.279484638255699	0.150280961616721	0.179957450704188
26.695	0.318356882827176	0.307395964816783	0.182132476671256	0.129252923960058	0.262030613368572	0.139508598205989	0.137636460835924
26.976	0.305707946370405	0.345889271886047	0.198959767477436	0.118740949025434	0.317751348970378	0.175152704000911	0.123383162549688
27.257	0.25407963430195	0.376359580415001	0.201070827596757	0.10667414401619	0.316374848584958	0.194488420120455	0.176440936385902
27.538	0.323950698204332	0.382253731883442	0.198133700474224	0.11799466542199	0.311144147120361	0.220314700573508	0.153020363307844
27.819	0.526045859908196	0.410595193340527	0.214226709499771	0.110655048909007	0.285210879859046	0.204797136729417	0.152329417597566
28.1	0.517601513233309	0.365541531474907	0.221538932231911	0.111339069644718	0.295892522849906	0.183429621655374	0.163945895258809
28.381	0.610133415539573	0.289916128792417	0.201866299525776	0.0987123342305572	0.315108468230371	0.183429621655374	0.108313463306978
28.662	0.65673781896071	0.307236676733575	0.214808015909439	0.0956022386766485	0.2998017839445	0.151071787448008	0.135187634708983
28.943	0.598731789172919	0.293884297764821	0.238121462444546	0.0865832663535817	0.280916198656536	0.170134813468682	0.164071350505004
29.224	0.620786805499438	0.348742178081123	0.211656723267554	0.0873918128247575	0.252340050655214	0.184534127006334	0.193268892787755
29.505	0.638708813326988	0.30228372826684	0.227657947070522	0.0930520735276573	0.263682413831076	0.195252001486419	0.228682686008123
29.786	0.595097355533009	0.301646575934008	0.225944622915711	0.109348834900645	0.270014315604008	0.168771117528696	0.226547686367912
30.067	0.533777636111685	0.332290698043711	0.24986997093468	0.106549618280726	0.209062878537606	0.19800639238608	0.197852718554906
30.348	0.564704740925638	0.256520532775554	0.300688389169344	0.09690845268501	0.179770950335866	0.174525590407199	0.122880964822424
30.629	0.553980019094993	0.294463594302361	0.342664830962215	0.0953536226103903	0.13748485849576	0.177593660826533	0.117041456365874
30.91	0.422147747758533	0.319300225539124	0.318219366681964	0.122286449248796	0.139246778989098	0.155939710698141	0.132613353335847
31.191	0.47584268878254	0.333796672085416	0.290744990056601	0.110903664975265	0.143156040083691	0.160384976567305	0.0855834591967172
31.472	0.396280217527288	0.36756894625886	0.291142726021111	0.105803334677282	0.147230481224535	0.154753471951209	0.0858343696891083
31.753	0.51329017505739	0.328655630735263	0.296282698485544	0.106114213611272	0.135502697940755	0.150021771027696	0.132927179822577
32.034	0.469215558927608	0.345165212762841	0.317882820865841	0.0941719343374926	0.131428256799912	0.169084797048369	0.110762289433918
32.315	0.473883057633159	0.368495869957898	0.316506042527153	0.0728371055342546	0.0855082039422971	0.178507209474594	0.125580701441756
32.596	0.306171104706207	0.301690152426632	0.326418846565703	0.0701624146497997	0.114359652020703	0.184534127006334	0.113022744320325
32.877	0.265160766074363	0.344701874010758	0.282453724950283	0.0859615084856016	0.109128950556106	0.158857813835378	0.0828204298405663
33.158	0.240255218450113	0.312522726864268	0.31317117944011	0.0873918128247575	0.0792864222001982	0.16870288364257	0.0563230009196284
33.439	0.254756788250095	0.287772756223006	0.332323695884963	0.0919949109902234	0.0639797379143266	0.16999834569643	0.0477208398494085
33.72	0.31646833413644	0.272233674387092	0.326480036714089	0.0910618387835839	0.0630987776676577	0.157671575088446	0.0553182287226207
34.001	0.262666644718399	0.319517369417624	0.311151904543368	0.100765267247032	0.144147120361194	0.153076341937185	0.0450836424819343
34.282	0.45179237537125	0.306628575395826	0.292121768395288	0.100205336842114	0.18538707190838	0.153049097471861	0.0492903490255367
34.563	0.497470212708646	0.285933680517344	0.290928560501759	0.0929898106599254	0.104669089307345	0.132036005892659	0.0455229242148592
34.844	0.612093046688954	0.332363079336544	0.302524093620927	0.105741071809551	0.141779539698271	0.151726390952678	0.0446439840065282
35.125	0.585298950373969	0.345469263431715	0.280465045127734	0.106301002214468	0.141724479682854	0.155162629822332	0.0444556127659943
35.406	0.719874755201989	0.384657824823977	0.290806180204987	0.110405997438079	0.120856733839885	0.144008353005801	0.0450836424819343
35.687	0.673982922252251	0.3738107248888	0.332782621997858	0.113329739793461	0.143596520207026	0.143681173976283	0.039432505265918
35.968	0.652462146720181	0.413520480828436	0.304941104482178	0.122473237851992	0.135117277832838	0.148821787325286	0.0455858402091976
36.249	0.522055265738654	0.42959552890414	0.39409515068074	0.12776035675317	0.119975773593217	0.149667347532854	0.0456487562035359
36.53	0.558611851865154	0.409031117308657	0.3370047422365	0.106798669751654	0.110120030833609	0.157221673242155	0.0619741381356446
36.811	0.530927104813954	0.396344695472944	0.259905155270002	0.1120235257851	0.115901332452373	0.172752736596091	0.0542509172737558
37.092	0.396280217527288	0.381645630545693	0.266880832186018	0.148099850482036	0.11595639246779	0.127331794880102	0.0588347430409071
37.373	0.377004151215585	0.406583694070372	0.306409668043445	0.18063067495561	0.0888668648827222	0.157344396058929	0.0398092477469858
37.654	0.41626885431039	0.406757507651121	0.271623068685942	0.176961084401454	0.0845171236647946	0.178166285489598	0.0400601582393769
37.935	0.300648621199832	0.359212846054592	0.274804956402019	0.158735915747455	0.12267371434864	0.143612940090157	0.048474324811544
38.216	0.413204576812453	0.3503788816007	0.282514915098669	0.187037219261954	0.110450390926109	0.174661812733818	0.0506718637036122
38.497	0.360258121607371	0.366613217759612	0.256600887257152	0.1652051583262	0.143045920052858	0.167475655474837	0.0615973956545769
38.778	0.347359773015004	0.398068059588022	0.267584518892458	0.158984967218382	0.119700473516133	0.174961747298012	0.0730880413271432
39.059	0.349105657964178	0.413317616252604	0.272877466727857	0.149965994895316	0.134401497632419	0.14373566290693	0.0982043323124868
39.34	0.316290253871625	0.402094084355719	0.34171638366223	0.149406064490398	0.137870278603678	0.167775835484664	0.0926786503426661
39.621	0.460877960646756	0.351073889728824	0.369404925806945	0.151458562102203	0.14816650148662	0.108568703423623	0.0656786469519838
39.902	0.59167691750544	0.385410934942266	0.364999235123145	0.177271963335444	0.144862900561612	0.126418246232041	0.0557578871980268
40.183	0.735053229537979	0.381471816964944	0.353862628116873	0.156372539201659	0.142275079837022	0.135963136029406	0.0831971723216341
40.464	0.706798326344805	0.358445210438761	0.337127122533272	0.165329248656994	0.120801673824469	0.110695980729572	0.0705762992058645
40.745	0.780446238216524	0.373332860639176	0.335964509713936	0.16427208611956	0.104503909261095	0.132554387070709	0.114906456725663
41.026	0.77798778279595	0.335708375278785	0.351415022181429	0.166635462665356	0.13853099878868	0.0999101178089952	0.126145815163357
41.307	0.846718534414385	0.283442680786435	0.332537861404314	0.163339013912921	0.131703556876996	0.152517216783965	0.104357667255766
41.588	0.795517964158479	0.272306055679925	0.360624139513538	0.165266985789262	0.129666336306574	0.13995850005228	0.129159755011899
41.869	0.785719558999438	0.27649136853083	0.37696190913263	0.189090152278429	0.14921264177954	0.145426537876434	0.129913239974035
42.15	0.818178553150225	0.381587528555528	0.366223038090867	0.161659658102837	0.135062217817421	0.134872375633925	0.149378393743362
42.431	0.786645875671043	0.366453929676404	0.384090561419611	0.166822251268551	0.140292919282017	0.141335695502111	0.123696989036417
42.712	0.79751326124325	0.362427904908707	0.425516291877008	0.165391511524726	0.154828763352054	0.122190936085466	0.13223661085478
42.993	0.841089053101839	0.396301365175193	0.427902707664066	0.121975570314806	0.140953639467019	0.131286169482174	0.10146918265342
43.274	0.826338071166261	0.415374328226513	0.406669726174086	0.142999520184054	0.158132364277062	0.144308287569995	0.107057780617579
43.555	0.802501503955178	0.395591585354655	0.418601805109377	0.176028012194814	0.177183129611276	0.1313544033683	0.150068962711159
43.836	0.775814405446363	0.4432376792391	0.416398959767477	0.202836313097756	0.168263407113754	0.119627501888704	0.122001647871612
44.117	0.772500715812829	0.453331669055988	0.443414410279945	0.173228795574895	0.145468560731197	0.0971964708845026	0.137887748070796
44.398	0.729387832877907	0.454461211135985	0.418693590331957	0.14380806665523	0.158022244246228	0.0812425047039656	0.131106383411576
44.679	0.630371215046136	0.479659995031787	0.453235429095916	0.14567377566384	0.162261865433322	0.107082530112498	0.13807611931133
44.96	0.602793465801107	0.481035731985367	0.437999082147774	0.17055410469044	0.163142825679991	0.111786741125054	0.139331802000729
