# Supplementary material for: Cryo-sensitive aggregation triggers NLRP3 inflammasome assembly in cryopyrin-associated periodic syndrome
Source: eLife. 2022 May 26;11:e75166. doi: 10.7554/eLife.75166 (PMC9177154; doi:10.7554/eLife.75166)
Supplement: Figure 2—figure supplement 2—source data 2. [file elife-75166-fig2-figsupp2-data2.txt]

Time	NeonUV50-1	NeonUV50-2	NeonUV50-3	NeonUV50-4	NeonUV50-5	NeonUV50-6	NeonUV50-7	NeonUV50-8	NeonUV50-9	NeonUV50-10	MEAN
0	0.923852405	1	0.922033229	0.919255083	0.84415337	0.633842002	0.93194192	0.940926513	0.976401388	0.969287567	0.886689811
0.281	0.900162519	0.960640175	0.906703392	0.953473868	0.814999495	0.657855189	0.985365342	0.986565658	0.988735963	0.998287411	0.902416397
0.562	0.958594386	0.960965824	0.887651539	0.91588724	0.822215616	0.685266667	0.964496384	0.942605806	0.999271746	0.96631908	0.893844461
0.843	0.870459467	0.989642095	0.847788475	0.903870775	0.850319949	0.654070085	0.851563973	0.946113512	0.887746627	0.989534025	0.874660204
1.124	1	0.914917947	0.946009315	0.904162155	0.859425752	0.64110696	0.928880769	0.948539306	0.955158679	0.87977624	0.884756982
1.405	0.849329516	0.934331516	0.904007023	0.909608582	0.824393742	0.682661783	0.857201545	0.98779714	0.913657973	0.951362467	0.872749905
1.686	0.973059727	0.97623616	0.867720007	0.91892229	0.850818741	0.674623443	0.943328613	1	1	0.938765118	0.902870579
1.967	0.768021092	0.945813744	0.907846517	0.995759012	0.872178978	0.660927961	1	0.931260952	0.947064114	0.923922679	0.887926753
2.248	0.952580244	0.979816877	0.816543168	1	0.803085777	0.648555067	0.939968649	0.93864984	0.966294231	0.865200051	0.880710237
2.529	0.794149012	0.932023209	0.862942447	0.93459748	0.844757023	0.637281319	0.960538795	0.950143815	0.927106257	0.953607558	0.868492795
2.81	0.631572634	0.958983166	1	0.736767868	0.824157571	1	0.865638637	0.69791405	0.841320827	1	0.868759523
3.091	0.54095921	0.757568494	0.767359588	0.572824248	0.64524492	0.68956044	0.732696075	0.588909145	0.560709238	0.808646703	0.667995847
3.372	0.573953608	0.705631594	0.694375437	0.554446801	0.494384329	0.5189663	0.651086142	0.439079067	0.516210716	0.734852834	0.589218136
3.653	0.708898774	0.599893392	0.637805157	0.478691281	0.43305863	0.450956532	0.635779939	0.447512699	0.470983939	0.575848748	0.544732974
3.934	0.770540556	0.623746012	0.541782635	0.595484595	0.495276425	0.362718681	0.624393247	0.656678234	0.540322755	0.657482165	0.589359344
4.215	0.736692359	0.740700099	0.600844224	0.573073718	0.593339919	0.472954823	0.767751696	0.704594052	0.629063343	0.738240107	0.653525307
4.496	0.699471873	0.716048449	0.698977132	0.634193838	0.631389563	0.544790476	0.733741248	0.734933274	0.682727483	0.775003688	0.685221764
4.777	0.734213854	0.809594175	0.691063187	0.703006112	0.697832298	0.497191697	0.773948813	0.840056997	0.710394449	0.765222748	0.721905114
5.058	0.792157626	0.814950512	0.692909774	0.658267681	0.650598126	0.542938462	0.765063725	0.823823835	0.687138635	0.83079619	0.715863173
5.339	0.806623455	0.783995764	0.689597525	0.754895846	0.731840901	0.606857875	0.848316009	0.811732927	0.77305255	0.820863172	0.757809594
5.62	0.82722484	0.833416965	0.697101351	0.64259299	0.758580796	0.562413431	0.797580557	0.936746641	0.731894128	0.772872313	0.750823
5.901	0.825192983	0.808055422	0.787730432	0.665419484	0.743361001	0.594729426	0.79455659	0.865731368	0.747484004	0.885599043	0.772533153
6.182	0.76513641	0.821964213	0.772225081	0.742172883	0.748110554	0.584249084	0.772156832	0.891592476	0.808599769	0.866988907	0.771820439
6.463	0.809752427	0.846231263	0.827241765	0.771069976	0.77432552	0.576882295	0.806354094	0.81874834	0.832155724	0.899984792	0.786461205
6.744	0.869606155	0.818827402	0.717911858	0.73302582	0.811640515	0.664326496	0.839766917	0.897675098	0.808685597	0.786535122	0.784694355
7.025	0.730475373	0.826166751	0.782102738	0.81231533	0.815314389	0.651383883	0.865899818	0.929432538	0.833569061	0.851956028	0.803940437
7.306	0.76789919	0.854428593	0.730486236	0.751153798	0.777710635	0.616056166	0.848689637	0.900026107	0.801790055	0.824249989	0.77905785
7.587	0.736042379	0.853540783	0.823870777	0.675855307	0.806129862	0.671937241	0.79608739	0.914430856	0.848259026	0.815154542	0.785674789
7.868	0.866680515	0.785445736	0.797197971	0.756850193	0.895034964	0.603052503	0.823863089	0.831809655	0.789326995	0.862383641	0.79242985
8.149	0.74254364	0.795981203	0.79593772	0.740676063	0.824761223	0.648901099	0.867990612	0.868157162	0.784873185	0.88989924	0.789105233
8.43	0.827265311	0.805747115	0.806284234	0.802336535	0.849008098	0.651567033	0.863473477	0.90562375	0.81712296	0.838064875	0.799189342
8.711	0.88065825	0.817466211	0.787496179	0.788699015	0.880497546	0.642857143	0.919995233	0.89636928	0.758619042	0.872773349	0.815876966
8.992	0.864201522	0.833772089	0.831990132	0.847989522	0.82578463	0.702584371	0.878182502	0.862745809	0.878410382	0.851537243	0.824572295
9.273	0.834579412	0.849190512	0.758331712	0.823416739	0.828618681	0.677004396	0.871126578	0.965891998	0.795708596	0.843773505	0.81605972
9.554	0.862129193	0.858423739	0.845414291	0.828863665	0.83761931	0.655494505	0.843910872	0.89480194	0.945222665	0.842745952	0.828787528
9.835	0.803982089	0.890828813	0.773133602	0.811067981	0.925894623	0.696520147	0.843313695	0.909542099	0.769711936	0.916653994	0.831387931
10.116	0.786509677	0.875499171	0.814872447	0.804873145	0.856355531	0.681501832	0.905734204	0.895958637	0.867017859	0.850890569	0.825408396
10.397	0.784153073	0.88313434	0.798604895	0.778928277	0.877033707	0.64869768	0.876166523	0.960667382	0.806244379	0.864248765	0.823013991
10.678	0.820235972	0.837826541	0.864319825	0.783875764	0.900781789	0.657509158	0.883409261	0.87868073	0.820506232	0.957375254	0.832376741
10.959	0.759407031	0.787250832	0.816220631	0.868570787	0.840899565	0.677960928	0.878219685	0.854461299	0.782988565	0.947823116	0.814145881
11.24	0.907558051	0.786777451	0.837148616	0.85247998	0.845832702	0.645828327	0.953968498	0.830466221	0.882693049	0.853174021	0.832798102
11.521	0.804551126	0.791956226	0.847642155	0.813271797	0.902855054	0.674928694	0.8228551	0.871851606	0.871986124	0.851233087	0.819594368
11.802	0.834091806	0.893640331	0.851423261	0.840131221	0.915476969	0.695543346	0.88796358	0.888494964	0.807101118	0.901316502	0.841332771
12.083	0.790572904	0.851498819	0.84374357	0.912103281	0.840085878	0.712881563	0.881057286	0.908086712	0.845817808	0.878444074	0.835966504
12.364	0.776391837	0.890296127	0.844622897	0.859631782	0.914873316	0.645807814	0.917382078	0.833414163	0.882521907	0.938917653	0.847263865
12.645	0.790044826	0.847207854	0.860568263	0.877551703	0.878634315	0.683862515	0.8583959	0.864872913	0.908090454	0.927005339	0.836614572
12.926	0.772450512	0.757450237	0.849166204	0.784416615	0.882465636	0.666951648	0.853542768	0.782699523	0.753565463	0.884228972	0.80283284
13.207	0.787606792	0.817643773	0.81343633	0.866200823	0.902618883	0.638766789	0.885201242	0.90357143	0.81549531	0.891573924	0.824462611
13.488	0.855587461	0.873013303	0.851774992	0.844330797	0.867035807	0.66131453	0.909952974	0.883196012	0.790055249	0.854277386	0.831426327
13.769	0.797196554	0.828149409	0.8252777	0.851357366	0.916762683	0.683190965	0.824385899	0.892973078	0.790997302	0.92746203	0.835898579
14.05	0.706664073	0.849989542	0.822962256	0.90249869	0.916815271	0.684940904	0.883073265	0.839907428	0.850186303	0.968982955	0.828004893
14.331	0.848598106	0.841289001	0.839669471	0.867614819	0.893723114	0.681440781	0.832374997	0.859797867	0.915799563	0.875741837	0.842538485
14.612	0.77444141	0.85762471	0.851716253	0.818095048	0.895140139	0.731990232	0.947509752	0.89857072	0.825174354	0.825505887	0.834078789
14.893	0.800487899	0.900801764	0.827358892	0.841253836	0.953631788	0.690191209	0.817292344	0.806657433	0.84311962	0.813631936	0.825484035
15.174	0.709995889	0.891657318	0.892604964	0.824248472	0.857693833	0.649348718	0.852011969	0.849834063	0.900937942	0.830986173	0.820740011
15.455	0.813043773	0.868337739	0.840959269	0.798220282	0.889366864	0.666809035	0.865675821	0.914393688	0.780633175	0.8290836	0.823650678
15.736	0.796749418	0.852357154	0.892194494	0.893351628	0.937466995	0.689845421	0.9352647	0.874426522	0.798406784	0.913495066	0.847836568
16.017	0.731572488	0.891982967	0.853328236	0.851440689	0.92114507	0.683679365	0.849174815	0.915550385	0.854769112	0.838902445	0.828748273
16.298	0.770093421	0.851735687	0.800422288	0.808573282	0.902093954	0.692450061	0.92544599	0.935925803	0.820805859	0.837532374	0.831502711
16.579	0.730962979	0.866650899	0.855966217	0.917092678	0.839429953	0.694932845	0.795004585	0.965780045	0.860979057	0.82626719	0.829903875
16.86	0.770296753	0.910656458	0.875458085	0.90403742	0.938595577	0.689133089	0.846150848	0.914169782	0.832284209	0.833345892	0.84514347
17.141	0.779723654	0.865763089	0.81434485	0.888445553	0.894326452	0.717765568	0.830508201	0.90465379	0.846888346	0.884495222	0.833366667
17.422	0.749654896	0.78757648	0.82202419	0.880919546	0.961110532	0.701953602	0.889793192	0.847035242	0.825945265	0.876655217	0.82836821
17.703	0.87935829	0.833180452	0.823929516	0.906906324	0.940668527	0.684473016	0.799895348	0.893831532	0.891815495	0.855571646	0.845106276
17.984	0.768183953	0.830250679	0.809743156	0.853270301	0.944578572	0.669067888	0.822668286	0.919543519	0.79296775	0.878406169	0.827210139
18.265	0.814343733	0.83901017	0.864407757	0.94619783	0.917549919	0.702218071	0.854289576	0.910587291	0.836309906	0.792700443	0.838030419
18.546	0.781633609	0.812346387	0.882639374	0.908278408	0.952240899	0.706837607	0.941051006	0.953838259	0.854554799	0.83170957	0.852523232
18.827	0.823323986	0.837205074	0.822082929	0.852646626	0.904481799	0.662983394	0.948816554	0.896891428	0.845089554	0.789161092	0.838995501
19.108	0.705526486	0.876002382	0.830788268	0.877593614	0.924372738	0.662311844	0.932912726	0.902377117	0.867060517	0.833193814	0.836899453
19.389	0.750873913	0.831996469	0.77940637	0.94495048	0.9173402	0.713919414	0.932203101	0.940068058	0.863120648	0.860671052	0.845830179
19.67	0.816294159	0.831049708	0.864056027	0.954471748	0.902225265	0.735388767	0.960165615	0.936336446	0.863719902	0.827523089	0.862916412
19.951	0.745997846	0.864934229	0.847935146	0.861086691	0.891387542	0.720492552	0.871089394	0.863940122	0.930618014	0.937661754	0.846919119
20.232	0.753311947	0.963510998	0.86109586	0.953390545	0.915791864	0.71107033	0.850518801	0.956376006	0.839307722	0.863259117	0.858905362
20.513	0.744575497	0.833653833	0.896679063	0.926198329	0.928151472	0.698371917	0.830657832	0.92939537	0.791896698	0.930202172	0.846628811
20.794	0.753799554	0.834719205	0.853299042	0.924452039	0.940170049	0.690679609	0.841932078	0.863231237	0.793481691	0.862916599	0.833923697
21.075	0.753027185	0.850344666	0.807574031	0.913932893	0.901332854	0.719434188	0.879190491	0.78650592	0.917127072	0.841071725	0.828573622
21.356	0.805973475	0.759432895	0.839610732	0.869194462	0.911724372	0.658445177	0.8306202	0.828376285	0.850100475	0.87912911	0.814929796
21.637	0.72958159	0.938237881	0.839493606	0.883580891	0.887451361	0.699898168	0.887702399	0.864686624	0.819992291	0.859948111	0.830416066
21.918	0.678708115	0.862241323	0.883547895	0.910855931	0.937650893	0.702808303	0.789890273	0.842146485	0.840292946	0.903562048	0.82992579
22.199	0.797806062	0.901808185	0.816543168	0.938547087	0.963629688	0.674236874	0.879713301	0.781393705	0.888003598	0.840234154	0.837962257
22.48	0.71735095	0.85457668	0.822493399	0.906656854	0.925894623	0.657387057	0.943328613	0.82139804	0.882821534	0.89161183	0.836279537
22.761	0.826209155	0.859429806	0.840607538	0.953598603	0.917471196	0.705331624	0.877622508	0.813785247	0.83965052	0.871060759	0.843195555
23.042	0.72746879	0.888520507	0.859249273	0.853727329	0.92311316	0.682336264	0.870230588	0.799828309	0.851685468	0.836961511	0.82394047
23.323	0.731938193	0.809298356	0.851481649	0.97904453	0.953657924	0.69017094	0.911110145	0.762361721	0.80538764	0.800844603	0.822946487
23.604	0.665217499	0.859755454	0.839962463	0.840547337	0.91211799	0.669108669	0.871313392	0.905847655	0.831855583	0.858920557	0.818194271
23.885	0.681796129	0.849900761	0.83565376	0.89339304	0.890023104	0.695909646	0.876465336	0.89857072	0.79558011	0.885446509	0.824577936
24.166	0.715522424	0.841969774	0.825336439	0.955594362	0.921800995	0.704334554	0.925184809	0.889764062	0.871129385	0.832280434	0.84138777
24.447	0.686144118	0.889408317	0.840871336	0.865452414	0.930303146	0.660520879	0.940379013	0.89778705	0.841834768	0.84110963	0.833250746
24.728	0.746525924	0.872421666	0.864701101	0.89239516	0.92397912	0.689519658	0.894646324	0.873605235	0.899995888	0.971608925	0.856304143
25.009	0.691792067	0.781361809	0.810886281	0.945656979	0.872782631	0.664407814	0.896886299	0.910512507	0.886033663	0.756051034	0.816689869
25.29	0.765380214	0.854754242	0.893455098	0.90831982	0.885876888	0.666686935	0.975546632	0.889652109	0.860722087	0.755023481	0.836868917
25.571	0.722714624	0.81737743	0.813142986	0.896553324	0.973758584	0.672547741	0.819905948	0.846811337	0.914514712	0.783414556	0.8268276
25.852	0.74116225	0.852682448	0.847436744	0.875805413	0.896032235	0.697415629	0.955274852	0.917976179	0.86988719	0.782044484	0.842180587
26.133	0.758675621	0.896925229	0.886390935	0.874350505	0.890416722	0.638603907	0.908534173	0.82188302	0.918840036	0.807048286	0.83724853
26.414	0.744047419	0.814062701	0.892136107	0.908943495	0.932507407	0.664998046	0.8768757	0.897563145	0.933316202	0.788932746	0.833327618
26.695	0.760788421	0.841289001	0.900401782	0.801505301	0.887372637	0.694342613	0.87037977	0.965444186	0.897854298	0.782691158	0.828808482
26.976	0.819666935	0.865171097	0.857695678	0.909525758	0.899102456	0.682397314	0.861121502	0.852744838	0.806587177	0.830757828	0.836521381
27.257	0.75493714	0.855168316	0.851100724	0.906823001	0.955022362	0.646683028	0.836444137	0.914915836	0.8311705	0.754262178	0.827553462
27.538	0.756562333	0.887987821	0.829410538	0.852563303	0.929017432	0.661111111	0.894385142	0.858566386	0.834810741	0.728459168	0.821859848
27.819	0.768264895	0.857417672	0.889410193	0.845370089	0.927232925	0.674684493	0.912976941	0.874874333	0.889288449	0.705663007	0.828469269
28.1	0.69638386	0.840341885	0.870270055	0.912061869	0.891177507	0.72812381	0.873889364	0.865806152	0.852327894	0.6952733	0.81715128
28.381	0.835514154	0.779852531	0.841047201	0.896553324	0.918258432	0.659055678	0.901702247	0.870694461	0.820120776	0.826685976	0.82821531
28.662	0.750142503	0.83904	0.855380233	0.836513908	0.928466366	0.693121612	0.942432623	0.851998336	0.847959399	0.755289731	0.824473219
28.943	0.732181996	0.929685428	0.854061243	0.857718847	0.899049869	0.647110379	0.858470715	0.848901272	0.873270975	0.812794822	0.831334704
29.224	0.775578996	0.806841963	0.926722857	0.863373831	0.917077578	0.676251526	0.900582259	0.804642282	0.776307337	0.769180885	0.819972205
29.505	0.872125132	0.810363729	0.807456905	0.882125483	0.909572698	0.686731868	0.853841581	0.837855109	0.924793524	0.741513207	0.830396798
29.786	0.703778903	0.830280154	0.825307246	0.927362854	0.877348601	0.695950427	0.837041763	0.851588141	0.76855557	0.785850086	0.809220773
30.067	0.785046857	0.811221709	0.847202491	0.856762879	0.905216762	0.688217338	0.857798722	0.850692518	0.875455223	0.817627977	0.822165426
30.348	0.816172258	0.840815621	0.874901296	0.927320943	0.913482742	0.65166862	0.833606984	0.897936619	0.832712322	0.769751748	0.827652762
30.629	0.729215884	0.851528294	0.843831503	0.906532119	0.888999697	0.702299634	0.899910267	0.922416677	0.863677245	0.792738348	0.8320703
30.91	0.780089359	0.883548769	0.901662034	0.899380317	0.884328552	0.693548962	0.87866768	0.899018532	0.745342413	0.832889202	0.836542849
31.191	0.753108615	0.900654032	0.827710623	0.851191219	0.914007357	0.684228816	0.929589946	0.865619415	0.873014005	0.856028337	0.837672026
31.472	0.766721132	0.848391483	0.856200821	0.884911064	0.905032864	0.725702076	0.900694258	0.850430996	0.786072209	0.840158344	0.829603635
31.753	0.77663564	0.840194153	0.852507648	0.964824747	0.91287909	0.698595849	0.890203556	0.852520932	0.855239882	0.771273897	0.831310104
32.034	0.844738211	0.904501091	0.819474141	0.897426469	0.925815899	0.674379243	0.8890092	0.905175938	0.787185918	0.797039002	0.834583102
32.315	0.812962343	0.887070535	0.913093286	0.863830859	0.983047971	0.687159219	0.840774906	0.819308105	0.874769626	0.79304296	0.849889731
32.596	0.855099855	0.845195366	0.87472543	0.954138955	0.903721014	0.686813187	0.886507596	0.912005062	0.920681999	0.683551426	0.847170953
32.877	0.823852064	0.843123927	0.812410331	0.836846701	0.860659194	0.679100611	0.831217826	0.859387224	0.792753437	0.854581998	0.81630091
33.158	0.785900168	0.856677594	0.856200821	0.89418336	0.908050813	0.669271551	0.879899667	0.888345843	0.836010279	0.75456679	0.82283151
33.439	0.861641587	0.793051429	0.850836926	0.973888986	0.907814642	0.70901514	0.909803344	0.849722111	0.823761018	0.85640876	0.847268852
33.72	0.820235972	0.833091671	0.901896638	0.86387277	0.917707367	0.713899145	0.897110297	0.890174257	0.837123474	0.816981304	0.83764479
34.001	0.848395262	0.773193954	0.83322119	0.901459399	0.928676401	0.719576801	0.909430164	0.847595007	0.876483104	0.830491577	0.83612155
34.282	0.845875798	0.824982768	0.903068957	0.880254459	0.930880662	0.694098413	0.863398661	0.830503389	0.848259026	0.758943255	0.833670195
34.563	0.842950157	0.768192741	0.897910121	0.810444306	0.957646693	0.682661783	0.921862029	0.825988107	0.813011435	0.732721916	0.824843686
34.844	0.89093895	0.81092589	0.815400043	0.930605962	0.944342401	0.739397558	0.902411424	0.920065667	0.854725941	0.811462656	0.860966673
35.125	0.836083192	0.822467424	0.8601286	0.862167893	0.89755412	0.682824664	0.855297565	0.875956245	0.884577669	0.809635894	0.824834184
35.406	0.841243534	0.810777803	0.830084806	0.830069602	0.904717969	0.659238828	0.884043622	0.858193359	0.822133882	0.72115212	0.814171913
35.687	0.748516822	0.827498467	0.819796678	0.849029313	0.876220019	0.708262027	0.891771539	0.852632885	0.817936528	0.805982371	0.811620374
35.968	0.860625902	0.856796205	0.87624948	0.871897218	0.889839205	0.718315018	0.856529552	0.846886121	0.856996017	0.77401404	0.834579703
36.249	0.819260759	0.887070535	0.870621786	0.888278907	0.911540788	0.724786325	0.863473477	0.87476238	0.878924322	0.794983895	0.839226716
36.53	0.788419632	0.861205426	0.877070068	0.870774604	0.961976492	0.661965812	0.842342889	0.898794626	0.864277014	0.810283025	0.831061065
36.811	0.875701239	0.783463078	0.891578966	0.858966197	0.980135197	0.683048352	0.865339824	0.860656321	0.886804574	0.786573027	0.832110689
37.092	0.749411093	0.840430666	0.888794664	0.919088437	0.885351959	0.698778999	0.913760933	0.875844292	0.814767056	0.800578353	0.830405592
37.373	0.818366488	0.82477573	0.872556306	0.919130348	0.916001898	0.623015873	0.861270684	0.845094876	0.759861236	0.769257152	0.819161972
37.654	0.855262228	0.791630932	0.913913874	0.864288387	0.86905617	0.67169304	0.86313748	0.799865925	0.882821534	0.73599456	0.815923224
37.935	0.837302208	0.830132067	0.863000834	0.909691905	0.917628643	0.732397314	0.86668381	0.910512507	0.896055506	0.785431301	0.841108693
38.216	0.762169811	0.805954153	0.787935843	0.88960958	0.932481271	0.694505495	0.907638183	0.845430734	0.795194655	0.855647457	0.816786979
38.497	0.823039711	0.859133987	0.933112751	0.928111264	0.878240697	0.674236874	0.843014882	0.809754944	0.884534498	0.800502085	0.829357311
38.778	0.765502115	0.861590381	0.799689281	0.864163652	0.882911527	0.690903541	0.885835603	0.823898171	0.899867403	0.764461902	0.816792242
39.059	0.723689837	0.808232984	0.911657169	0.831441686	0.868898723	0.696438828	0.873515736	0.784864244	0.820720545	0.756279379	0.795479658
39.34	0.746729256	0.847681235	0.836826431	0.855640264	0.901883919	0.669128938	0.876017341	0.794044377	0.810955673	0.806172811	0.810945004
39.621	0.767696346	0.842413679	0.828648689	0.895264064	0.925238698	0.680199512	0.846225663	0.810053634	0.842905306	0.801035043	0.816666108
39.902	0.759975581	0.857713491	0.863968094	0.880961457	0.92930619	0.689906471	0.87317974	0.782550402	0.849115765	0.780750224	0.820453063
40.183	0.78675348	0.833713139	0.829938134	0.868279905	0.916290342	0.680525031	0.882438456	0.782401281	0.800205576	0.771198086	0.814885224
40.464	0.791467175	0.83821114	0.870768458	0.873352626	0.909441387	0.713064713	0.860710691	0.858977029	0.828729282	0.859110997	0.822992314
40.745	0.73332007	0.860998389	0.836328028	0.916261444	0.870368335	0.768681319	0.869521411	0.850654902	0.896740588	0.845981147	0.831983089
41.026	0.832669944	0.77934932	0.862531977	0.873477361	0.877007255	0.675722344	0.910438153	0.821621946	0.757634331	0.779190169	0.812449102
41.307	0.806948689	0.781539371	0.856171628	0.90299763	0.961871317	0.697659829	0.880385294	0.856252544	0.759090325	0.835553077	0.827006218
41.588	0.795570873	0.877807478	0.847290424	0.933391543	0.941691934	0.705453724	0.923579195	0.811658143	0.798063986	0.829806541	0.838647012
41.869	0.884762436	0.736112961	0.878066873	0.85401871	0.915687004	0.629242979	0.866609443	0.926708501	0.856653219	0.766897432	0.830714311
42.15	0.861804447	0.855997176	0.846264425	0.949108145	0.926629587	0.687138706	0.874449358	0.876292104	0.777634845	0.780483973	0.832367145
42.431	0.885819079	0.804296789	0.790690951	0.792150181	0.947228724	0.731115263	0.917083265	0.885397901	0.79318155	0.79475555	0.826394217
42.712	0.843681567	0.769583407	0.885541154	0.83530847	0.896451989	0.661599512	0.927200787	0.881479551	0.776264679	0.832013726	0.817046388
42.993	0.860788275	0.844041213	0.881114973	0.890773606	0.882859254	0.646662515	0.893750333	0.856849925	0.760803289	0.784403747	0.821778222
43.274	0.877610707	0.843597308	0.895213752	0.888528377	0.853127863	0.691554823	0.869409412	0.878046181	0.770311191	0.813631936	0.824501708
43.555	0.870906115	0.787428394	0.872966776	0.897925409	0.918862085	0.64993895	0.934592707	0.846662215	0.78847077	0.877378615	0.830598713
43.836	0.933685483	0.766712939	0.854207563	0.849070725	0.895061415	0.716971917	0.875382532	0.769862562	0.785772581	0.749543195	0.814720455
44.117	0.841446866	0.804977561	0.83474524	0.932518398	0.901123134	0.702665934	0.849659994	0.858715507	0.80988462	0.85378279	0.824176489
44.398	0.882405832	0.73347936	0.849693801	0.936135712	0.898997596	0.672039072	0.833457801	0.865694199	0.768684055	0.869196092	0.82288967
44.679	0.955262081	0.796365802	0.886713473	0.842459773	0.880523682	0.698555067	0.805719285	0.887189146	0.826373892	0.819036411	0.828015675
44.96	0.892279869	0.776804501	0.869918325	0.902041661	0.881232195	0.726312576	0.897857105	0.869015169	0.856310934	0.834030928	0.843748939
45.241	0.938764882	0.784676182	0.876601211	0.916552326	0.884302416	0.68121685	0.844097686	0.925999168	0.863163305	0.894047816	0.847542095
45.522	0.967939857	0.789322626	0.886097944	0.905949857	0.861262532	0.698799267	0.82617788	0.896630354	0.827872543	0.887044925	0.837576088
45.803	0.83953691	0.80142632	0.878008134	0.851606835	0.914479698	0.653907204	0.841372084	0.892637219	0.8311705	0.885294431	0.829001409
46.084	0.932629327	0.824805206	0.88240477	0.924535362	0.877164703	0.703133822	0.865153459	0.77490044	0.85322729	0.806286983	0.835189639
46.365	0.825640118	0.837086818	0.847993886	0.843790445	0.973758584	0.676068376	0.849473628	0.817218617	0.784016446	0.797115269	0.816306643
46.646	0.87927686	0.80352759	0.875926943	0.905866534	0.915503105	0.683190965	0.869707777	0.842594297	0.787528202	0.859529326	0.835770624
46.927	0.871881328	0.738480573	0.834540181	0.887697144	0.881415778	0.678835897	0.859142708	0.791357509	0.858366697	0.847541201	0.817671692
47.208	0.880983483	0.786304071	0.875663145	0.881792691	0.950141498	0.692592674	0.827409867	0.830429053	0.845303867	0.793195038	0.830254213
47.489	0.906664268	0.774643926	0.815634647	0.871148809	0.906187582	0.691819292	0.840625724	0.938090075	0.863034819	0.834753869	0.836797234
47.77	0.859528787	0.787605956	0.879825527	0.87875764	0.851842148	0.641066422	0.94176063	0.92939537	0.858495182	0.809407549	0.832476309
48.051	0.879967798	0.788760109	0.836591827	0.950854434	0.927652994	0.668009768	0.899126275	0.826771777	0.859908519	0.791787062	0.827064924
48.332	0.916375444	0.781835189	0.857109342	0.898091555	0.877506048	0.682458364	0.942730987	0.907228706	0.770953617	0.838331582	0.836042223
48.613	0.868387138	0.785889641	0.850807732	0.883996507	0.911619512	0.680178999	0.876987699	0.897973788	0.786714634	0.825467982	0.822852694
48.894	0.857212655	0.772187888	0.820383014	0.880878134	0.899522211	0.667623199	0.879974482	0.813225482	0.722343569	0.855381206	0.810420266
49.175	0.825558688	0.776508327	0.853240303	0.897052264	0.858087451	0.716361416	0.911259328	0.826137228	0.781318258	0.817361727	0.81717942
49.456	0.845875798	0.775176612	0.806987696	0.920918049	0.927232925	0.67830696	0.837676124	0.859685914	0.705768984	0.862345736	0.815111515
49.737	0.790654334	0.765174187	0.814168985	0.921292254	0.894116732	0.661273993	0.876689334	0.905399844	0.864319671	0.82889316	0.822183838
50.018	0.842787784	0.7771891	0.842835049	0.879838842	0.856749149	0.700854701	0.838609746	0.823301239	0.82881511	0.8028239	0.811343954
50.299	0.880373975	0.771418334	0.822727652	0.866117999	0.888632215	0.741900611	0.88109447	0.892786788	0.801533085	0.802367209	0.819351514
50.58	0.87789547	0.760646354	0.876689143	0.878175377	0.83132142	0.744953114	0.91715808	0.835578884	0.847016832	0.819112221	0.824616421
50.861	0.956522057	0.749163772	0.817275823	0.886574529	0.915818	0.696296215	0.952064518	0.857297736	0.78101863	0.875247241	0.835487011
51.142	0.929378453	0.717498776	0.905882804	0.870691281	0.869581099	0.725946276	0.885798419	0.830466221	0.737033535	0.818084668	0.819148844
51.423	0.897968289	0.72871466	0.813846448	0.842335038	0.924897667	0.685694017	0.837788122	0.871664869	0.810827187	0.818960143	0.812838831
51.704	0.839658812	0.746056436	0.851423261	0.848737932	0.902592432	0.693386325	0.837750939	0.892712004	0.857766928	0.758791177	0.816212291
51.985	0.808736255	0.754372377	0.911715557	0.865826618	0.939618984	0.72812381	0.877099697	0.835578884	0.782046512	0.818351375	0.827286559
52.266	0.878951626	0.753987777	0.892575771	0.91942123	0.879211517	0.631664713	0.900433077	0.884651399	0.801704741	0.832737124	0.822009011
52.547	0.853311801	0.804178532	0.826215766	0.924868155	0.915687004	0.717704518	0.81583636	0.836138648	0.84873031	0.865694647	0.835517776
52.828	0.768224424	0.781687457	0.855731964	0.785580641	0.89918118	0.682661783	0.863249479	0.844833354	0.853312604	0.822042804	0.803080828
53.109	0.962251436	0.746737209	0.833865912	0.876720469	0.906240169	0.703683272	0.952026887	0.826249181	0.855925479	0.914408447	0.846623254
53.39	0.870378037	0.699565008	0.794325386	0.870358987	0.875905125	0.657855189	0.861270684	0.792663327	0.731251702	0.969249205	0.802853934
53.671	0.841324964	0.769938532	0.847231685	0.828572783	0.942872789	0.70895409	0.876801333	0.840467193	0.805130669	0.814773662	0.815210992
53.952	0.896221194	0.7724244	0.902775965	0.878466758	0.928912572	0.702238584	0.890875548	0.769974515	0.823118592	0.798371168	0.82432184
54.233	0.768671559	0.795892422	0.858487072	0.830277161	0.935367909	0.690557509	0.864891829	0.865358341	0.76058949	0.868967747	0.813800076
54.514	0.884071497	0.78799091	0.815370849	0.849236872	0.894169004	0.686976068	0.874897353	0.844535111	0.863120648	0.897168382	0.826610778
54.795	0.872044189	0.706046023	0.916170931	0.860754397	0.914322251	0.704354823	0.800754155	0.85364046	0.776949762	0.804460222	0.809982713
55.076	0.921332941	0.727856325	0.880704855	0.915346389	0.931247829	0.703133822	0.812999207	0.834421739	0.8213198	0.814697851	0.828618604
55.357	0.859325455	0.725163419	0.869068191	0.870525134	0.907499747	0.687159219	0.89165954	0.834981503	0.760974945	0.867064718	0.820549773
55.638	0.929134649	0.749104821	0.82472091	0.849902457	0.90647634	0.705453724	0.84693484	0.8414376	0.879181293	0.81774215	0.824684291
55.919	0.850873767	0.757331626	0.856112889	0.933100661	0.902303988	0.690516972	0.924848813	0.819569626	0.778320442	0.81838928	0.826440773
56.2	0.81564418	0.722559294	0.856376687	0.825537233	0.911540788	0.664570696	0.894123513	0.836586459	0.828001028	0.921296709	0.819183986
56.481	0.901097261	0.711224798	0.846411097	0.856014469	0.90450825	0.715323565	0.923392829	0.846587431	0.717675446	0.754414712	0.808720328
56.762	0.935107832	0.787014319	0.88703601	0.812481976	0.891938607	0.65042735	0.865227826	0.876292104	0.794252602	0.781435259	0.816764795
57.043	0.914303115	0.762155632	0.901310303	0.818968193	0.926209518	0.669861538	0.88352126	0.817479691	0.825902608	0.772415623	0.821812975
57.324	0.854490346	0.677339922	0.864730295	0.868778845	0.912039266	0.691676923	0.852870775	0.798447707	0.758876012	0.796582311	0.795160156
57.605	0.873222247	0.743689178	0.869302796	0.869776724	0.88188812	0.693365812	0.872097383	0.772847673	0.798706411	0.7624447	0.806327532
57.886	0.909792753	0.749430115	0.856200821	0.976715979	0.846252771	0.735164835	0.903606227	0.92439466	0.794124117	0.765451094	0.838653062
58.167	0.825152511	0.71004117	0.872351247	0.821504303	0.891912471	0.703296703	0.836108141	0.751651416	0.754593344	0.751560397	0.785506564
58.448	0.86042257	0.761622946	0.887709926	0.836805289	0.874855582	0.732539683	0.850593616	0.841325647	0.724441989	0.782805331	0.808491078
58.729	0.858837848	0.775384005	0.81821389	0.805704378	0.893250772	0.678042247	0.917083265	0.831025985	0.777206733	0.829692369	0.807183823
59.01	0.901381536	0.703648936	0.892956695	0.818053137	0.92560618	0.694485226	0.831367008	0.76161522	0.808000514	0.669508195	0.794742854
59.291	0.868793315	0.683525118	0.908110315	0.848322315	0.938280682	0.681135531	0.857723907	0.842855819	0.765171785	0.736032922	0.804467738
59.572	0.823486359	0.738421267	0.819093217	0.837387053	0.872441286	0.739479121	0.847718831	0.708922597	0.795837081	0.763776867	0.785926606
59.853	0.873750812	0.712970943	0.902775965	0.908361232	0.907499747	0.697557998	0.887030406	0.817442522	0.733479121	0.68766164	0.806652632
60.134	0.886875236	0.74040428	0.893572224	0.953141075	0.888658351	0.695054945	0.89076355	0.825950939	0.907490685	0.683285175	0.825416317
60.415	0.85249896	0.724453171	0.79033922	0.913184483	0.915214662	0.671672772	0.845814852	0.849461037	0.750096364	0.699992282	0.799434104
60.696	0.90747662	0.735195675	0.883254903	0.855390795	0.894064145	0.689112821	0.872843743	0.755868456	0.821791083	0.748058951	0.806176336
60.977	0.890044679	0.775857385	0.885834146	0.899837845	0.882596632	0.714753846	0.959306808	0.789528647	0.818621611	0.749695273	0.824093338
61.258	0.814587536	0.705335775	0.891666898	0.822834976	0.810669696	0.700874969	0.842006893	0.841698674	0.771810356	0.704064591	0.781983142
61.539	0.895286452	0.778017605	0.880441056	0.909401023	0.90952011	0.670594139	0.897857105	0.772698552	0.782046512	0.745927577	0.814704137
61.82	0.834010863	0.758633866	0.863968094	0.86333192	0.912538059	0.694871795	0.860897505	0.792215516	0.800591032	0.711599983	0.79913511
62.101	0.903535295	0.729868814	0.82340192	0.92524236	0.888369908	0.692165324	0.822183107	0.747621114	0.87339946	0.694474091	0.800835709
62.382	0.783055958	0.693142944	0.781633881	0.959003617	0.898892422	0.677716728	0.899425088	0.82423403	0.767656174	0.733026072	0.793166735
62.663	0.860463529	0.720724368	0.892692897	0.868612698	0.861761324	0.693732112	0.891435542	0.838563994	0.755193113	0.721456733	0.803802615
62.944	0.828728131	0.705276469	0.951256084	0.866741674	0.917156301	0.685266667	0.947024573	0.8112475	0.786415007	0.768800461	0.812130045
63.225	0.839862144	0.741883727	0.857842349	0.828822253	0.87635133	0.663858364	0.87090258	0.741911519	0.806115894	0.678299486	0.779291735
63.506	0.896830702	0.706548879	0.831374603	0.86208457	0.888212461	0.705942125	0.890838365	0.779751581	0.84500424	0.722255941	0.807756128
63.787	0.838927402	0.684708747	0.945188726	0.812149183	0.82751655	0.707326007	0.88975556	0.707206136	0.79082616	0.665283808	0.779685159
64.068	0.904470037	0.717113821	0.884398028	0.875639267	0.882045567	0.696764347	0.82337791	0.773930033	0.815152512	0.727584149	0.798737873
64.349	0.838602168	0.658932774	0.905355208	0.839299988	0.927075477	0.677940659	0.906779376	0.785871819	0.805730438	0.709582781	0.790814656
64.63	0.814628495	0.720043595	0.877861462	0.885867531	0.870919401	0.646662515	0.820316311	0.756465389	0.835282025	0.70775602	0.785010306
64.911	0.866477183	0.670533613	0.864466496	0.863955594	0.830035706	0.722649573	0.856939915	0.771392286	0.82932905	0.663342874	0.777167216
65.192	0.920845335	0.718623099	0.870738913	0.859881252	0.945391944	0.711660562	0.842678886	0.776355827	0.847873571	0.6874712	0.803955523
65.473	0.880292545	0.697907644	0.87777353	0.868196582	0.859451888	0.725905495	0.97450146	0.811658143	0.770611332	0.633353382	0.796436395
65.754	0.885534317	0.66245454	0.795175519	0.886158413	0.838222962	0.681298413	0.907265003	0.75896552	0.83403983	0.687357027	0.780133152
66.035	0.889435171	0.675327788	0.823548591	0.925866035	0.896163546	0.681623932	0.939595021	0.795835623	0.803331877	0.744900024	0.807432101
66.316	0.823080183	0.664377892	0.848697347	0.906157914	0.897790291	0.677085958	0.843873689	0.779154649	0.725170243	0.654779928	0.770744517
66.597	0.839171205	0.706726441	0.843831503	0.906823001	0.89831522	0.701017582	0.900321078	0.722058696	0.846502891	0.719439531	0.791985722
66.878	0.794880422	0.637743584	0.828941681	0.839216665	0.885719441	0.6817663	0.91805407	0.782289328	0.869544906	0.690135532	0.780745206
67.159	0.781552179	0.747240419	0.87680627	0.830693277	0.905479069	0.725518926	0.895131502	0.748180878	0.800591032	0.601689663	0.783925219
67.44	0.859488315	0.666893591	0.835976298	0.911022577	0.907000954	0.667541636	0.83636977	0.816807974	0.826973147	0.703645806	0.794575511
67.721	0.822998752	0.700511769	0.920420895	0.871855806	0.925238698	0.665934066	0.835697777	0.695003276	0.754850315	0.656720862	0.771090841
68.002	0.849207615	0.649196336	0.858487072	0.890316577	0.877138566	0.73158315	0.828081859	0.734000035	0.772281639	0.719135375	0.777241034
68.283	0.805201106	0.6910122	0.837148616	0.80350106	1	0.671469353	0.842678886	0.72653681	0.887232687	0.70315121	0.782056647
68.564	0.805038733	0.634251649	0.854471361	0.790279157	0.962737277	0.706369475	0.845590854	0.699444221	0.843933188	0.683094735	0.775852961
68.845	0.865989576	0.67023744	0.874520019	0.841212424	0.896898195	0.679100611	0.895654313	0.771653808	0.817465245	0.688042063	0.784091117
69.126	0.867899532	0.675327788	0.83322119	0.855556941	0.857693833	0.67020757	0.858358716	0.729932564	0.801961711	0.709202358	0.77496721
69.407	0.847907655	0.666094562	0.869713265	0.926406386	0.857693833	0.685653236	0.864630648	0.758853567	0.876182963	0.694816609	0.793095746
69.688	0.971840711	0.714332134	0.876425345	0.826743171	0.872021531	0.680443712	0.821100303	0.734821321	0.835067712	0.690249705	0.788987468
69.969	0.877732609	0.686188549	0.867514948	0.80171286	0.910700965	0.679487179	0.864667832	0.687577219	0.824960555	0.71845034	0.7803226
