# Supplementary material for: Cryo-sensitive aggregation triggers NLRP3 inflammasome assembly in cryopyrin-associated periodic syndrome
Source: eLife. 2022 May 26;11:e75166. doi: 10.7554/eLife.75166 (PMC9177154; doi:10.7554/eLife.75166)
Supplement: Figure 3—source data 1. [file elife-75166-fig3-data1.zip]

Archive with 17 entries (14 files):
- Figure_3-Source_data_1/
- Figure_3-Source_data_1/.DS_Store
- __MACOSX/
- __MACOSX/Figure_3-Source_data_1/
- __MACOSX/Figure_3-Source_data_1/._.DS_Store
- Figure_3-Source_data_1/Fig3D_actin_labeled.tif
- __MACOSX/Figure_3-Source_data_1/._Fig3D_actin_labeled.tif
- Figure_3-Source_data_1/Fig3D_actin_raw.tif
- __MACOSX/Figure_3-Source_data_1/._Fig3D_actin_raw.tif
- Figure_3-Source_data_1/Fig3D_ASC_labeled.tif
- __MACOSX/Figure_3-Source_data_1/._Fig3D_ASC_labeled.tif
- Figure_3-Source_data_1/Fig3D_ASC_raw.tif
- __MACOSX/Figure_3-Source_data_1/._Fig3D_ASC_raw.tif
- Figure_3-Source_data_1/Fig3DNLRP3_labeled.tif
- __MACOSX/Figure_3-Source_data_1/._Fig3DNLRP3_labeled.tif
- Figure_3-Source_data_1/Fig3DNLRP3_raw.tif
- __MACOSX/Figure_3-Source_data_1/._Fig3DNLRP3_raw.tif
