# Supplementary material for: Cryo-sensitive aggregation triggers NLRP3 inflammasome assembly in cryopyrin-associated periodic syndrome
Source: eLife. 2022 May 26;11:e75166. doi: 10.7554/eLife.75166 (PMC9177154; doi:10.7554/eLife.75166)
Supplement: Figure 3—source data 3. [file elife-75166-fig3-data3.zip]

Archive with 21 entries (18 files):
- Figure_3-Source_data_3/
- Figure_3-Source_data_3/.DS_Store
- __MACOSX/
- __MACOSX/Figure_3-Source_data_3/
- __MACOSX/Figure_3-Source_data_3/._.DS_Store
- Figure_3-Source_data_3/Fig3F_actin_labeled.tif
- __MACOSX/Figure_3-Source_data_3/._Fig3F_actin_labeled.tif
- Figure_3-Source_data_3/Fig3F_ASC_ASC_soluble_insoluble_raw.tif
- __MACOSX/Figure_3-Source_data_3/._Fig3F_ASC_ASC_soluble_insoluble_raw.tif
- Figure_3-Source_data_3/Fig3F_ASC_crosslink_labeld.tif
- __MACOSX/Figure_3-Source_data_3/._Fig3F_ASC_crosslink_labeld.tif
- Figure_3-Source_data_3/Fig3F_ASC_crosslink_raw.tif
- __MACOSX/Figure_3-Source_data_3/._Fig3F_ASC_crosslink_raw.tif
- Figure_3-Source_data_3/Fig3F_ASC_insoluble_labeled.tif
- __MACOSX/Figure_3-Source_data_3/._Fig3F_ASC_insoluble_labeled.tif
- Figure_3-Source_data_3/Fig3F_ASC_soluble_labeled.tif
- __MACOSX/Figure_3-Source_data_3/._Fig3F_ASC_soluble_labeled.tif
- Figure_3-Source_data_3/Fig3F_NLRP3_labeled.tif
- __MACOSX/Figure_3-Source_data_3/._Fig3F_NLRP3_labeled.tif
- Figure_3-Source_data_3/Fig3F_NLRP3_raw.tif
- __MACOSX/Figure_3-Source_data_3/._Fig3F_NLRP3_raw.tif
