# Supplementary material for: Cryo-sensitive aggregation triggers NLRP3 inflammasome assembly in cryopyrin-associated periodic syndrome
Source: eLife. 2022 May 26;11:e75166. doi: 10.7554/eLife.75166 (PMC9177154; doi:10.7554/eLife.75166)
Supplement: Figure 3—source data 4. [file elife-75166-fig3-data4.csv]

Slice	Speck_Count	Nuclei_Count
32-	2	360
32-	5	295
32-	6	349
32-	0	276
32-	3	306
32DOX	10	264
32DOX	14	219
32DOX	14	186
32DOX	6	183
32DOX	11	277
37-	1	178
37-	1	258
37-	2	211
37-	0	174
37-	1	194
37DOX	8	250
37DOX	4	217
37DOX	9	291
37DOX	6	310
37DOX	4	204
