# Supplementary material for: Cryo-sensitive aggregation triggers NLRP3 inflammasome assembly in cryopyrin-associated periodic syndrome
Source: eLife. 2022 May 26;11:e75166. doi: 10.7554/eLife.75166 (PMC9177154; doi:10.7554/eLife.75166)
Supplement: Figure 3—figure supplement 1—source data 1. [file elife-75166-fig3-figsupp1-data1.zip]

Archive with 23 entries (20 files):
- Figure_3-figure_supplement_1-Source_data_1/
- Figure_3-figure_supplement_1-Source_data_1/Fig3S1A_actin_labeled.tif
- __MACOSX/
- __MACOSX/Figure_3-figure_supplement_1-Source_data_1/
- __MACOSX/Figure_3-figure_supplement_1-Source_data_1/._Fig3S1A_actin_labeled.tif
- Figure_3-figure_supplement_1-Source_data_1/Fig3S1A_actin_raw.tif
- __MACOSX/Figure_3-figure_supplement_1-Source_data_1/._Fig3S1A_actin_raw.tif
- Figure_3-figure_supplement_1-Source_data_1/Fig3S1A_IL-1beta_lysate_labeled.tif
- __MACOSX/Figure_3-figure_supplement_1-Source_data_1/._Fig3S1A_IL-1beta_lysate_labeled.tif
- Figure_3-figure_supplement_1-Source_data_1/Fig3S1A_IL-1beta_lysate_raw.tif
- __MACOSX/Figure_3-figure_supplement_1-Source_data_1/._Fig3S1A_IL-1beta_lysate_raw.tif
- Figure_3-figure_supplement_1-Source_data_1/Fig3S1A_IL-1beta_sup_labeled.tif
- __MACOSX/Figure_3-figure_supplement_1-Source_data_1/._Fig3S1A_IL-1beta_sup_labeled.tif
- Figure_3-figure_supplement_1-Source_data_1/Fig3S1A_IL-1beta_sup_raw.tif
- __MACOSX/Figure_3-figure_supplement_1-Source_data_1/._Fig3S1A_IL-1beta_sup_raw.tif
- Figure_3-figure_supplement_1-Source_data_1/Fig3S1A_NLRP3_lysate_labeled.tif
- __MACOSX/Figure_3-figure_supplement_1-Source_data_1/._Fig3S1A_NLRP3_lysate_labeled.tif
- Figure_3-figure_supplement_1-Source_data_1/Fig3S1A_NLRP3_lysate_raw.tif
- __MACOSX/Figure_3-figure_supplement_1-Source_data_1/._Fig3S1A_NLRP3_lysate_raw.tif
- Figure_3-figure_supplement_1-Source_data_1/Fig3S1A_NLRP3_Sup_Labeled.tif
- __MACOSX/Figure_3-figure_supplement_1-Source_data_1/._Fig3S1A_NLRP3_Sup_Labeled.tif
- Figure_3-figure_supplement_1-Source_data_1/Fig3S1A_NLRP3_Sup_raw.tif
- __MACOSX/Figure_3-figure_supplement_1-Source_data_1/._Fig3S1A_NLRP3_Sup_raw.tif
