# Supplementary material for: Cryo-sensitive aggregation triggers NLRP3 inflammasome assembly in cryopyrin-associated periodic syndrome
Source: eLife. 2022 May 26;11:e75166. doi: 10.7554/eLife.75166 (PMC9177154; doi:10.7554/eLife.75166)
Supplement: Figure 4—source data 1. [file elife-75166-fig4-data1.txt]

Temp	Gene	Intensity	Spot_Number
37ºC	L353P3KWT	9848.95	0
37ºC	L353P3KWT	4662.26	0
37ºC	L353P3KWT	4841.84	0
37ºC	L353P3KWT	5563.4	1
37ºC	L353P3KWT	14339.9	0
37ºC	L353P3KWT	4700.23	0
37ºC	L353P3KWT	4731	0
37ºC	L353P3KWT	4998.16	0
37ºC	L353P3KWT	4782.08	0
37ºC	L353P3KWT	4800.72	0
37ºC	L353P3KWT	4902.49	0
37ºC	L353P3KWT	4878.1	0
37ºC	L353P3KWT	4845.81	0
37ºC	L353P3KWT	8000.8	0
37ºC	L353P3KWT	5239.5	0
37ºC	L353P3KWT	5021.84	0
37ºC	L353P3KWT	5137.59	0
37ºC	L353P3KWT	5176.26	0
37ºC	L353P3KWT	5006.74	0
37ºC	L353P3KWT	5280.36	0
37ºC	L353P3KWT	5087.23	0
37ºC	L353P3KWT	4891.43	0
37ºC	L353P3KWT	5096.16	0
37ºC	L353P3KWT	5381.35	0
37ºC	L353P3KWT	5166.59	0
37ºC	L353P3KWT	5085.89	0
37ºC	L353P3KWT	5003.78	0
37ºC	L353P3KWT	5146.74	0
37ºC	L353P3KWT	5156.96	0
37ºC	L353P3KWT	5406.78	0
37ºC	L353P3KWT	5000.37	0
37ºC	L353P3KWT	5160.3	0
37ºC	L353P3KWT	5257.74	0
37ºC	L353P3KWT	5099.82	0
37ºC	L353P3KWT	5079.46	0
37ºC	L353P3KWT	4944.06	0
37ºC	L353P3KWT	5598.01	0
37ºC	L353P3KWT	5213.2	0
37ºC	L353P3KWT	5179.03	0
37ºC	L353P3KWT	5002.4	0
37ºC	L353P3KWT	5013.8	0
37ºC	L353P3KWT	5330.55	0
37ºC	L353P3KWT	5301.09	0
37ºC	L353P3KWT	5038.53	0
37ºC	L353P3KWT	5173.28	0
37ºC	L353P3KWT	5285.52	0
37ºC	L353P3KWT	5109.11	0
37ºC	L353P3KWT	5210.41	0
37ºC	L353P3KWT	5264.48	0
37ºC	L353P3KWT	5083.09	0
37ºC	L353P3KWT	5207.09	0
37ºC	L353P3KWT	5033.86	0
37ºC	L353P3KWT	5185.34	0
37ºC	L353P3KWT	5252.74	0
37ºC	L353P3KWT	5173.7	0
37ºC	L353P3KWT	5250.06	0
37ºC	L353P3KWT	5211.78	0
37ºC	L353P3KWT	5133.4	0
37ºC	L353P3KWT	5062.68	0
37ºC	L353P3KWT	5323.17	0
37ºC	L353P3KWT	5190.43	0
37ºC	L353P3KWT	8844.14	0
37ºC	L353P3KWT	5902.07	0
37ºC	L353P3KWT	5042.63	0
37ºC	L353P3KWT	5436.53	0
37ºC	L353P3KWT	5041.73	0
37ºC	L353P3KWT	5049.1	0
37ºC	L353P3KWT	5049.48	0
37ºC	L353P3KWT	5116.22	0
37ºC	L353P3KWT	5092.45	0
37ºC	L353P3KWT	5054.41	0
37ºC	L353P3KWT	5388.58	0
37ºC	L353P3KWT	5022.53	0
37ºC	L353P3KWT	5111.92	0
37ºC	L353P3KWT	5389.57	0
37ºC	L353P3KWT	5027.5	0
37ºC	L353P3KWT	5330.54	0
37ºC	L353P3KWT	5360.5	0
37ºC	L353P3KWT	5213.64	0
37ºC	L353P3KWT	4991.45	0
37ºC	L353P3KWT	4967.08	0
37ºC	L353P3KWT	5037.42	0
37ºC	L353P3KWT	5185.92	0
37ºC	L353P3KWT	5764.06	0
37ºC	L353P3KWT	4989.04	0
37ºC	L353P3KWT	6589.37	3
37ºC	L353P3KWT	5185.95	0
37ºC	L353P3KWT	4826.13	0
37ºC	L353P3KWT	5105.15	0
37ºC	L353P3KWT	4932.17	0
37ºC	L353P3KWT	4948.36	0
37ºC	L353P3KWT	4803.84	0
37ºC	L353P3KWT	5104.27	0
37ºC	L353P3KWT	5233.64	0
37ºC	L353P3KWT	4846.15	0
37ºC	L353P3KWT	4831.94	0
37ºC	L353P3KWT	4959.38	0
37ºC	L353P3KWT	4857.7	0
37ºC	L353P3KWT	4778.13	0
37ºC	L353P3KWT	4928.49	0
37ºC	L353P3KWT	4832.43	0
37ºC	L353P3KWT	5390.78	0
37ºC	L353P3KWT	4780.81	0
37ºC	L353P3KWT	4765.09	0
37ºC	L353P3KWT	4674.4	0
37ºC	L353P3KWT	4688.7	0
37ºC	L353P3KWT	5408.92	0
37ºC	L353P3KWT	4934.75	0
37ºC	L353P3KWT	4792	0
37ºC	L353P3KWT	4930.77	0
37ºC	L353P3KWT	5147.89	0
37ºC	L353P3KWT	5088.09	0
37ºC	L353P3KWT	4903.99	0
37ºC	L353P3KWT	5317.12	0
37ºC	L353P3KWT	4912.34	0
37ºC	L353P3KWT	5247.78	0
37ºC	L353P3KWT	4955.73	0
37ºC	L353P3KWT	5178.96	0
37ºC	L353P3KWT	5067.9	0
37ºC	L353P3KWT	4922.3	0
37ºC	L353P3KWT	5076.75	0
37ºC	L353P3KWT	4879.65	0
37ºC	L353P3KWT	5013.06	0
37ºC	L353P3KWT	4805.78	0
37ºC	L353P3KWT	5107.89	0
37ºC	L353P3KWT	5046.94	0
37ºC	L353P3KWT	5032.4	0
37ºC	L353P3KWT	5272.99	0
37ºC	L353P3KWT	5218	0
37ºC	L353P3KWT	4907.42	0
37ºC	L353P3KWT	5331.58	0
37ºC	L353P3KWT	5085.25	0
37ºC	L353P3KWT	5052.18	0
37ºC	L353P3KWT	5012.31	0
37ºC	L353P3KWT	5276.48	0
37ºC	L353P3KWT	4979.99	0
37ºC	L353P3KWT	5036.72	0
37ºC	L353P3KWT	5044.37	0
37ºC	L353P3KWT	5066.33	0
37ºC	L353P3KWT	5215.94	0
37ºC	L353P3KWT	5238.24	0
37ºC	L353P3KWT	6293.7	0
37ºC	L353P3KWT	5622.91	0
37ºC	L353P3KWT	5311.89	0
37ºC	L353P3KWT	6217.82	0
37ºC	L353P3KWT	5113.48	0
37ºC	L353P3KWT	5160.68	0
37ºC	L353P3KWT	5018.85	0
37ºC	L353P3KWT	5264.79	0
37ºC	L353P3KWT	5217.1	0
37ºC	L353P3KWT	5109.87	0
37ºC	L353P3KWT	5034.53	0
37ºC	L353P3KWT	5047.48	0
37ºC	L353P3KWT	5527.62	0
37ºC	L353P3KWT	4969.14	0
37ºC	L353P3KWT	5485.62	0
37ºC	L353P3KWT	5502.89	1
37ºC	L353P3KWT	5033.3	0
37ºC	L353P3KWT	4994.36	0
37ºC	L353P3KWT	5126.15	0
37ºC	L353P3KWT	5357.24	0
37ºC	L353P3KWT	5235.07	0
37ºC	L353P3KWT	5294.97	0
37ºC	L353P3KWT	5146.17	0
37ºC	L353P3KWT	5040.25	0
37ºC	L353P3KWT	5260.87	0
37ºC	L353P3KWT	5299.31	0
37ºC	L353P3KWT	5204.58	0
37ºC	L353P3KWT	4948.05	0
37ºC	L353P3KWT	4968.52	0
37ºC	L353P3KWT	5613.99	0
37ºC	L353P3KWT	5162.75	0
37ºC	L353P3KWT	5108.57	0
37ºC	L353P3KWT	5144.38	0
37ºC	L353P3KWT	5135.06	0
37ºC	L353P3KWT	5079.17	0
37ºC	L353P3KWT	5110.54	0
37ºC	L353P3KWT	5213.15	0
37ºC	L353P3KWT	5163.33	0
37ºC	L353P3KWT	4963.54	0
37ºC	L353P3KWT	5389.48	0
37ºC	L353P3KWT	5019.51	0
37ºC	L353P3KWT	4954.28	0
37ºC	L353P3KWT	5352.63	0
37ºC	L353P3KWT	4998.49	0
37ºC	L353P3KWT	5184.11	0
37ºC	L353P3KWT	5462.89	0
37ºC	L353P3KWT	5029.48	0
37ºC	L353P3KWT	5195.29	0
37ºC	L353P3KWT	4996.69	0
37ºC	L353P3KWT	5505.05	0
37ºC	L353P3KWT	7536.66	1
37ºC	L353P3KWT	4997.14	0
37ºC	L353P3KWT	4881.83	0
37ºC	L353P3KWT	5294.21	0
37ºC	L353P3KWT	5562	1
37ºC	L353P3KWT	5065.23	0
37ºC	L353P3KWT	4883.58	0
37ºC	L353P3KWT	5012.55	0
37ºC	L353P3KWT	4961.57	0
37ºC	L353P3KWT	5080.89	0
37ºC	L353P3KWT	4931.11	0
37ºC	L353P3KWT	4905.12	0
37ºC	L353P3KWT	4876.25	0
37ºC	L353P3KWT	5030.42	0
37ºC	L353P3KWT	4835.69	0
37ºC	L353P3KWT	4902.85	0
37ºC	L353P3KWT	5140.26	0
37ºC	L353P3KWT	4936.67	0
37ºC	L353P3KWT	4503.15	0
37ºC	L353P3KWT	4790.75	0
37ºC	L353P3KWT	4457.89	0
37ºC	L353P3KWT	4971.45	0
37ºC	L353P3KWT	4791.98	0
37ºC	L353P3KWT	4600.32	0
37ºC	L353P3KWT	4747.46	0
37ºC	L353P3KWT	4640.74	0
37ºC	L353P3KWT	4690.11	0
37ºC	L353P3KWT	4882.06	0
37ºC	L353P3KWT	4746.51	0
37ºC	L353P3KWT	4792.88	0
37ºC	L353P3KWT	4648.08	0
37ºC	L353P3KWT	4774.74	0
37ºC	L353P3KWT	4660.55	0
37ºC	L353P3KWT	4725.37	0
37ºC	L353P3KWT	4723.14	0
37ºC	L353P3KWT	4721.18	0
37ºC	L353P3KWT	4928.66	0
37ºC	L353P3KWT	5064.95	0
37ºC	L353P3KWT	5078	0
37ºC	L353P3KWT	4840.41	0
37ºC	L353P3KWT	4979.68	0
37ºC	L353P3KWT	4946.58	0
37ºC	L353P3KWT	5070.39	0
37ºC	L353P3KWT	4938.49	0
37ºC	L353P3KWT	5189.5	0
37ºC	L353P3KWT	4874.88	0
37ºC	L353P3KWT	4904.04	0
37ºC	L353P3KWT	5019.44	0
37ºC	L353P3KWT	4838.13	0
37ºC	L353P3KWT	4891.16	0
37ºC	L353P3KWT	5160.08	0
37ºC	L353P3KWT	4962	0
37ºC	L353P3KWT	4920	0
37ºC	L353P3KWT	7064.82	0
37ºC	L353P3KWT	7618.4	0
37ºC	L353P3KWT	5465.6	0
37ºC	L353P3KWT	5019.93	0
37ºC	L353P3KWT	4969.73	0
37ºC	L353P3KWT	4929.96	0
37ºC	L353P3KWT	4842.97	0
37ºC	L353P3KWT	5053.89	0
37ºC	L353P3KWT	4975.46	0
37ºC	L353P3KWT	5112.6	0
37ºC	L353P3KWT	4924.71	0
37ºC	L353P3KWT	4969.56	0
37ºC	L353P3KWT	4969.14	0
37ºC	L353P3KWT	5000.75	0
37ºC	L353P3KWT	4998.41	0
37ºC	L353P3KWT	5047.63	0
37ºC	L353P3KWT	6524.47	0
37ºC	L353P3KWT	6523.28	0
37ºC	L353P3KWT	5011.41	0
37ºC	L353P3KWT	5041.23	0
37ºC	L353P3KWT	5152.8	0
37ºC	L353P3KWT	5092.41	0
37ºC	L353P3KWT	5019.31	0
37ºC	L353P3KWT	5060.57	0
37ºC	L353P3KWT	5280.52	0
37ºC	L353P3KWT	5334.59	0
37ºC	L353P3KWT	6004.08	1
37ºC	L353P3KWT	5347.96	0
37ºC	L353P3KWT	5117.92	0
37ºC	L353P3KWT	4903.96	0
37ºC	L353P3KWT	5129.16	0
37ºC	L353P3KWT	5230.79	0
37ºC	L353P3KWT	5014.13	0
37ºC	L353P3KWT	4747.59	0
37ºC	L353P3KWT	5173.82	0
37ºC	L353P3KWT	5191.98	0
37ºC	L353P3KWT	5054.29	0
37ºC	L353P3KWT	5087.13	0
37ºC	L353P3KWT	5088.92	0
37ºC	L353P3KWT	4795.22	0
37ºC	L353P3KWT	5154.34	0
37ºC	L353P3KWT	5027.47	0
37ºC	L353P3KWT	5327.22	0
37ºC	L353P3KWT	5071.06	0
37ºC	L353P3KWT	4787.56	0
37ºC	L353P3KWT	5030.01	0
37ºC	L353P3KWT	5189.54	0
37ºC	L353P3KWT	4984.49	0
37ºC	L353P3KWT	5333.04	0
37ºC	L353P3KWT	4950.09	0
37ºC	L353P3KWT	5010.81	0
37ºC	L353P3KWT	4996.92	0
37ºC	L353P3KWT	4904.15	0
37ºC	L353P3KWT	4834.69	0
37ºC	L353P3KWT	4913.73	0
37ºC	L353P3KWT	5100.96	0
37ºC	L353P3KWT	5018.34	0
37ºC	L353P3KWT	4863.95	0
37ºC	L353P3KWT	4749.94	0
37ºC	L353P3KWT	4974.07	0
37ºC	L353P3KWT	4992.16	0
37ºC	L353P3KWT	5153.74	0
37ºC	L353P3KWT	4791.73	0
37ºC	L353P3KWT	5065.28	0
37ºC	L353P3KWT	5009.52	0
37ºC	L353P3KWT	5121.75	0
37ºC	L353P3KWT	5165.75	0
37ºC	L353P3KWT	5021.76	0
37ºC	L353P3KWT	4918.67	0
37ºC	L353P3KWT	4838.05	0
37ºC	L353P3KWT	4883.3	0
37ºC	L353P3KWT	5229.7	0
37ºC	L353P3KWT	4876.75	0
37ºC	L353P3KWT	4948.72	0
37ºC	L353P3KWT	4855.69	0
37ºC	L353P3KWT	4911.39	0
37ºC	L353P3KWT	4822.96	0
37ºC	L353P3KWT	4941.95	0
37ºC	L353P3KWT	4954.3	0
37ºC	L353P3KWT	5082.65	0
37ºC	L353P3KWT	5014.01	0
37ºC	L353P3KWT	5146.09	0
37ºC	L353P3KWT	5063.15	0
37ºC	L353P3KWT	4893.48	0
37ºC	L353P3KWT	5119.73	0
37ºC	L353P3KWT	5233.94	0
37ºC	L353P3KWT	5079.42	0
37ºC	L353P3KWT	4910.01	0
37ºC	L353P3KWT	5039.59	0
37ºC	L353P3KWT	4839.3	0
37ºC	L353P3KWT	4951.79	0
37ºC	L353P3KWT	4904.95	0
37ºC	L353P3KWT	4745.75	0
37ºC	L353P3KWT	4968.68	0
37ºC	L353P3KWT	4886.18	0
37ºC	L353P3KWT	4817.87	0
37ºC	L353P3KWT	4659.12	0
37ºC	L353P3KWT	4832.86	0
37ºC	L353P3KWT	4751.72	0
37ºC	L353P3KWT	4795.25	0
37ºC	L353P3KWT	4796.45	0
37ºC	L353P3KWT	4660.03	0
37ºC	L353P3KWT	4734.59	0
37ºC	L353P3KWT	4832.36	0
37ºC	L353P3KWT	4751.19	0
37ºC	L353P3KWT	4862.45	0
37ºC	L353P3KWT	4842.95	0
37ºC	L353P3KWT	4881.81	0
37ºC	L353P3KWT	4971.46	0
37ºC	L353P3KWT	4863.57	0
37ºC	L353P3KWT	4916.62	0
37ºC	L353P3KWT	5023.27	0
37ºC	L353P3KWT	4917.48	0
37ºC	L353P3KWT	4893.58	0
37ºC	L353P3KWT	4952.83	0
37ºC	L353P3KWT	5589.8	3
37ºC	L353P3KWT	4917.1	0
37ºC	L353P3KWT	4942.98	0
37ºC	L353P3KWT	4971.55	0
37ºC	L353P3KWT	4974.33	0
37ºC	L353P3KWT	4981.1	0
37ºC	L353P3KWT	4905.64	0
37ºC	L353P3KWT	5319.09	0
37ºC	L353P3KWT	5573.81	1
37ºC	L353P3KWT	5002.48	0
37ºC	L353P3KWT	4854.72	0
37ºC	L353P3KWT	5089.92	0
37ºC	L353P3KWT	4997.85	0
37ºC	L353P3KWT	5713.22	0
37ºC	L353P3KWT	4857.55	0
37ºC	L353P3KWT	5045.77	0
37ºC	L353P3KWT	5155.19	0
37ºC	L353P3KWT	4992.57	0
37ºC	L353P3KWT	5480.68	0
37ºC	L353P3KWT	5053.53	0
37ºC	L353P3KWT	4954.62	0
37ºC	L353P3KWT	4897.75	0
37ºC	L353P3KWT	5034.47	0
37ºC	L353P3KWT	4942.43	0
37ºC	L353P3KWT	4972.18	0
37ºC	L353P3KWT	4891.1	0
37ºC	L353P3KWT	4954.28	0
37ºC	L353P3KWT	5033.22	0
37ºC	L353P3KWT	5184.96	0
37ºC	L353P3KWT	4911.71	0
37ºC	L353P3KWT	5130.16	0
37ºC	L353P3KWT	5151.77	0
37ºC	L353P3KWT	4966.37	0
37ºC	L353P3KWT	5060.34	0
37ºC	L353P3KWT	4906.08	0
37ºC	L353P3KWT	5073.8	0
37ºC	L353P3KWT	4924.36	0
37ºC	L353P3KWT	4913.8	0
37ºC	L353P3KWT	5001.35	0
37ºC	L353P3KWT	4951.65	0
37ºC	L353P3KWT	5015.98	0
37ºC	L353P3KWT	5013.95	0
37ºC	L353P3KWT	5062.52	0
37ºC	L353P3KWT	5099.05	0
37ºC	L353P3KWT	5286.64	0
37ºC	L353P3KWT	5136.76	0
37ºC	L353P3KWT	5002.87	0
37ºC	L353P3KWT	5083.98	0
37ºC	L353P3KWT	5292.41	0
37ºC	L353P3KWT	4841.37	0
37ºC	L353P3KWT	4985.27	0
37ºC	L353P3KWT	5118.8	0
37ºC	L353P3KWT	5225.06	0
37ºC	L353P3KWT	5200.78	0
37ºC	L353P3KWT	5065.98	0
37ºC	L353P3KWT	5026.66	0
37ºC	L353P3KWT	4953.92	0
37ºC	L353P3KWT	5040	0
37ºC	L353P3KWT	4897.08	0
37ºC	L353P3KWT	5711.37	1
37ºC	L353P3KWT	5707.42	0
37ºC	L353P3KWT	5031.27	0
37ºC	L353P3KWT	5029.73	0
37ºC	L353P3KWT	5114.58	0
37ºC	L353P3KWT	4951.2	0
37ºC	L353P3KWT	5265.71	0
37ºC	L353P3KWT	5160.28	0
37ºC	L353P3KWT	5180.55	0
37ºC	L353P3KWT	5075.47	0
37ºC	L353P3KWT	4875.96	0
37ºC	L353P3KWT	5026.17	0
37ºC	L353P3KWT	5013.65	0
37ºC	L353P3KWT	5358.53	0
37ºC	L353P3KWT	5208.65	0
37ºC	L353P3KWT	4894.05	0
37ºC	L353P3KWT	5739.19	0
37ºC	L353P3KWT	5038.93	0
37ºC	L353P3KWT	5192.52	0
37ºC	L353P3KWT	9153.47	0
37ºC	L353P3KWT	5123.98	0
37ºC	L353P3KWT	5205.9	0
37ºC	L353P3KWT	5120.37	0
37ºC	L353P3KWT	5073.36	0
37ºC	L353P3KWT	4898.87	0
37ºC	L353P3KWT	4955.96	0
37ºC	L353P3KWT	5350.63	0
37ºC	L353P3KWT	5026.22	0
37ºC	L353P3KWT	5170.63	0
37ºC	L353P3KWT	5405.33	0
37ºC	L353P3KWT	5416.29	0
37ºC	L353P3KWT	5145.8	0
37ºC	L353P3KWT	4834.94	0
37ºC	L353P3KWT	4936.03	0
37ºC	L353P3KWT	5146.24	0
37ºC	L353P3KWT	5083.62	0
37ºC	L353P3KWT	4976.24	0
37ºC	L353P3KWT	4931.17	0
37ºC	L353P3KWT	5082.96	0
37ºC	L353P3KWT	8299.96	0
37ºC	L353P3KWT	4969.47	0
37ºC	L353P3KWT	4961.66	0
37ºC	L353P3KWT	4930.61	0
37ºC	L353P3KWT	5063.45	0
37ºC	L353P3KWT	4975.18	0
37ºC	L353P3KWT	5048.93	0
37ºC	L353P3KWT	4918.62	0
37ºC	L353P3KWT	4912.52	0
37ºC	L353P3KWT	5008.68	0
37ºC	L353P3KWT	4849.74	0
37ºC	L353P3KWT	5005.75	0
37ºC	L353P3KWT	4946.32	0
37ºC	L353P3KWT	5180.59	0
37ºC	L353P3KWT	4789.53	0
37ºC	L353P3KWT	4774.64	0
37ºC	L353P3KWT	4890.44	0
37ºC	L353P3KWT	4497.53	0
37ºC	L353P3KWT	4480.87	0
37ºC	L353P3KWT	4399.75	0
37ºC	L353P3KWT	4883.87	0
37ºC	L353P3KWT	4586	0
37ºC	L353P3KWT	4621.46	0
37ºC	L353P3KWT	4672.47	0
37ºC	L353P3KWT	4849.36	0
37ºC	L353P3KWT	4774.59	0
37ºC	L353P3KWT	4900.44	0
37ºC	L353P3KWT	4793.09	0
37ºC	L353P3KWT	4885.69	0
37ºC	L353P3KWT	5154.03	0
37ºC	L353P3KWT	5043.23	0
37ºC	L353P3KWT	4918.92	0
37ºC	L353P3KWT	5088.88	0
37ºC	L353P3KWT	5250.91	0
37ºC	L353P3KWT	4936.88	0
37ºC	L353P3KWT	4948.92	0
37ºC	L353P3KWT	4864.88	0
37ºC	L353P3KWT	4761.4	0
37ºC	L353P3KWT	4942.17	0
37ºC	L353P3KWT	5442.68	0
37ºC	L353P3KWT	5128.1	0
37ºC	L353P3KWT	5220.54	0
37ºC	L353P3KWT	5047.47	0
37ºC	L353P3KWT	5314.05	0
37ºC	L353P3KWT	5090.89	0
37ºC	L353P3KWT	5012.35	0
37ºC	L353P3KWT	5066.41	0
37ºC	L353P3KWT	7917.4	0
37ºC	L353P3KWT	4822.74	0
37ºC	L353P3KWT	4806.12	0
37ºC	L353P3KWT	5067.68	0
37ºC	L353P3KWT	5268.2	0
37ºC	L353P3KWT	5474.32	0
37ºC	L353P3KWT	5494.22	0
37ºC	L353P3KWT	4923.6	0
37ºC	L353P3KWT	4999.75	0
37ºC	L353P3KWT	5251.4	0
37ºC	L353P3KWT	5090.7	0
37ºC	L353P3KWT	5200.81	0
37ºC	L353P3KWT	5121.45	0
37ºC	L353P3KWT	4995.59	0
37ºC	L353P3KWT	4888.25	0
37ºC	L353P3KWT	5216.63	0
37ºC	L353P3KWT	4802.62	0
37ºC	L353P3KWT	4793.68	0
37ºC	L353P3KWT	4920.54	0
37ºC	L353P3KWT	4885.4	0
37ºC	L353P3KWT	4938.56	0
37ºC	L353P3KWT	5196.83	0
37ºC	L353P3KWT	4969.38	0
37ºC	L353P3KWT	5190.39	0
37ºC	L353P3KWT	5089.23	0
37ºC	L353P3KWT	5856.26	0
37ºC	L353P3KWT	5018.36	0
37ºC	L353P3KWT	5217.73	0
37ºC	L353P3KWT	5404.33	0
37ºC	L353P3KWT	5145.2	0
37ºC	L353P3KWT	4843.79	0
37ºC	L353P3KWT	5026.62	0
37ºC	L353P3KWT	5163.86	0
37ºC	L353P3KWT	5096.15	0
37ºC	L353P3KWT	5018.45	0
37ºC	L353P3KWT	5087.46	0
37ºC	L353P3KWT	5152.71	0
37ºC	L353P3KWT	5212.61	0
37ºC	L353P3KWT	4940.66	0
37ºC	L353P3KWT	4896.12	0
37ºC	L353P3KWT	5051.79	0
37ºC	L353P3KWT	4971.87	0
37ºC	L353P3KWT	5032.38	0
37ºC	L353P3KWT	5051.82	0
37ºC	L353P3KWT	5466.21	0
37ºC	L353P3KWT	4981.21	0
37ºC	L353P3KWT	5010.1	0
37ºC	L353P3KWT	5103.16	0
37ºC	L353P3KWT	4942.95	0
37ºC	L353P3KWT	5045.63	0
37ºC	L353P3KWT	4965.9	0
37ºC	L353P3KWT	5351.18	0
37ºC	L353P3KWT	5337.35	0
37ºC	L353P3KWT	4918.73	0
37ºC	L353P3KWT	5281.4	0
37ºC	L353P3KWT	5246.38	0
37ºC	L353P3KWT	5045.18	0
37ºC	L353P3KWT	5200.45	0
37ºC	L353P3KWT	4978.13	0
37ºC	L353P3KWT	5051.54	0
37ºC	L353P3KWT	5419.6	0
37ºC	L353P3KWT	5868.63	0
37ºC	L353P3KWT	5419.4	0
37ºC	L353P3KWT	5349.6	0
37ºC	L353P3KWT	5661.58	0
37ºC	L353P3KWT	4954.57	0
37ºC	L353P3KWT	5084.22	0
37ºC	L353P3KWT	5314.91	0
37ºC	L353P3KWT	4976.86	0
37ºC	L353P3KWT	5346.09	0
37ºC	L353P3KWT	4994	0
37ºC	L353P3KWT	4870.21	0
37ºC	L353P3KWT	5173.1	0
37ºC	L353P3KWT	5147.69	0
37ºC	L353P3KWT	5265.29	0
37ºC	L353P3KWT	4998.23	0
37ºC	L353P3KWT	5042.56	0
37ºC	L353P3KWT	5476.62	0
37ºC	L353P3KWT	4887.05	0
37ºC	L353P3KWT	5152.31	0
37ºC	L353P3KWT	5230.1	0
37ºC	L353P3KWT	5136.02	0
37ºC	L353P3KWT	4831.34	0
37ºC	L353P3KWT	6025.09	0
37ºC	L353P3KWT	5008.09	0
37ºC	L353P3KWT	5691.45	0
37ºC	L353P3KWT	4896.02	0
37ºC	L353P3KWT	4919.32	0
37ºC	L353P3KWT	4908.06	0
37ºC	L353P3KWT	4972.2	0
37ºC	L353P3KWT	5110.17	0
37ºC	L353P3KWT	6056.61	0
37ºC	L353P3KWT	5050.74	0
37ºC	L353P3KWT	4987.97	0
37ºC	L353P3KWT	5089.5	0
37ºC	L353P3KWT	4800.17	0
37ºC	L353P3KWT	4953.36	0
37ºC	L353P3KWT	5023.6	0
37ºC	L353P3KWT	5076	0
37ºC	L353P3KWT	5240.94	0
37ºC	L353P3KWT	5260.06	0
37ºC	L353P3KWT	5780.39	0
37ºC	L353P3KWT	4977.87	0
37ºC	L353P3KWT	4850.84	0
37ºC	L353P3KWT	5043.28	0
37ºC	L353P3KWT	5044.95	0
37ºC	L353P3KWT	5052.21	0
37ºC	L353P3KWT	5047.2	0
37ºC	L353P3KWT	5058.06	0
37ºC	L353P3KWT	5012.67	0
37ºC	L353P3KWT	5236.99	0
37ºC	L353P3KWT	5240.29	0
37ºC	L353P3KWT	5019.4	0
37ºC	L353P3KWT	5052.33	0
37ºC	L353P3KWT	5171.91	0
37ºC	L353P3KWT	4856.73	0
37ºC	L353P3KWT	5010.77	0
37ºC	L353P3KWT	5227.11	0
37ºC	L353P3KWT	5119.72	0
37ºC	L353P3KWT	5167.92	0
37ºC	L353P3KWT	5103.93	0
37ºC	L353P3KWT	5164.94	0
37ºC	L353P3KWT	5029.66	0
37ºC	L353P3KWT	5137.89	0
37ºC	L353P3KWT	5078.76	0
37ºC	L353P3KWT	5230.25	0
37ºC	L353P3KWT	4948.81	0
37ºC	L353P3KWT	4858.54	0
37ºC	L353P3KWT	5125.77	0
37ºC	L353P3KWT	5248.81	0
37ºC	L353P3KWT	4999.84	0
37ºC	L353P3KWT	5105.85	0
37ºC	L353P3KWT	5032.7	0
37ºC	L353P3KWT	5021.47	0
37ºC	L353P3KWT	4811.83	0
37ºC	L353P3KWT	5036.51	0
37ºC	L353P3KWT	4946.76	0
37ºC	L353P3KWT	5267.51	0
37ºC	L353P3KWT	4977.06	0
37ºC	L353P3KWT	4918.07	0
37ºC	L353P3KWT	4816.12	0
37ºC	L353P3KWT	4954.71	0
37ºC	L353P3KWT	4941.07	0
37ºC	L353P3KWT	4794.21	0
37ºC	L353P3KWT	4793.66	0
37ºC	L353P3KWT	4857.6	0
37ºC	L353P3KWT	4939.52	0
37ºC	L353P3KWT	5050.55	0
37ºC	L353P3KWT	4875.36	0
37ºC	L353P3KWT	4905.29	0
37ºC	L353P3KWT	4858.17	0
37ºC	L353P3KWT	5220.58	0
37ºC	L353P3KWT	4789.92	0
37ºC	L353P3KWT	5044.62	0
37ºC	L353P3KWT	4783.19	0
37ºC	L353P3KWT	4642.17	0
37ºC	L353P3KWT	4743.13	0
37ºC	L353P3KWT	5132.64	0
37ºC	L353P3KWT	4851.46	0
37ºC	L353P3KWT	4840.36	0
37ºC	L353P3KWT	5138.59	0
37ºC	L353P3KWT	4734.35	0
37ºC	L353P3KWT	4838.45	0
37ºC	L353P3KWT	4862.09	0
37ºC	L353P3KWT	5184.78	0
37ºC	L353P3KWT	4789.16	0
37ºC	L353P3KWT	5197.49	0
37ºC	L353P3KWT	4848.02	0
37ºC	L353P3KWT	4740.89	0
37ºC	L353P3KWT	4928.76	0
37ºC	L353P3KWT	4921.43	0
37ºC	L353P3KWT	5088.35	0
37ºC	L353P3KWT	5353.6	0
37ºC	L353P3KWT	4897.87	0
37ºC	L353P3KWT	5031.48	0
37ºC	L353P3KWT	5033.78	0
37ºC	L353P3KWT	5372.46	0
37ºC	L353P3KWT	5306.35	0
37ºC	L353P3KWT	4988.95	0
37ºC	L353P3KWT	4936.38	0
37ºC	L353P3KWT	4980.04	0
37ºC	L353P3KWT	4926.55	0
37ºC	L353P3KWT	4949.49	0
37ºC	L353P3KWT	5080.2	0
37ºC	L353P3KWT	5019.26	0
37ºC	L353P3KWT	5116.63	0
37ºC	L353P3KWT	5118.49	0
37ºC	L353P3KWT	5728.85	0
37ºC	L353P3KWT	5247.96	0
37ºC	L353P3KWT	4906.28	0
37ºC	L353P3KWT	5237.53	0
37ºC	L353P3KWT	4859.37	0
37ºC	L353P3KWT	4916.1	0
37ºC	L353P3KWT	5031.98	0
37ºC	L353P3KWT	5041.04	0
37ºC	L353P3KWT	4975.27	0
37ºC	L353P3KWT	5323.73	0
37ºC	L353P3KWT	5140.01	0
37ºC	L353P3KWT	4949.64	0
37ºC	L353P3KWT	5030.75	0
37ºC	L353P3KWT	4957.55	0
37ºC	L353P3KWT	4856.3	0
37ºC	L353P3KWT	5160.01	0
37ºC	L353P3KWT	5263.72	0
37ºC	L353P3KWT	5133.71	0
37ºC	L353P3KWT	4978.59	0
37ºC	L353P3KWT	5021.98	0
37ºC	L353P3KWT	4992.63	0
37ºC	L353P3KWT	4935.2	0
37ºC	L353P3KWT	6869.57	0
37ºC	L353P3KWT	5484.81	0
37ºC	L353P3KWT	5123.36	0
37ºC	L353P3KWT	5548.46	0
37ºC	L353P3KWT	4917.5	0
37ºC	L353P3KWT	5076.01	0
37ºC	L353P3KWT	5238.49	0
37ºC	L353P3KWT	5283.63	0
37ºC	L353P3KWT	4993.95	0
37ºC	L353P3KWT	5174.42	0
37ºC	L353P3KWT	5263.54	0
37ºC	L353P3KWT	5072.64	0
37ºC	L353P3KWT	5565.79	5
37ºC	L353P3KWT	5096.26	0
37ºC	L353P3KWT	5421.46	0
37ºC	L353P3KWT	5011.8	0
37ºC	L353P3KWT	5323.33	0
37ºC	L353P3KWT	5205.94	0
37ºC	L353P3KWT	6235.38	1
37ºC	L353P3KWT	4997.19	0
37ºC	L353P3KWT	5304.07	0
37ºC	L353P3KWT	5126.62	0
37ºC	L353P3KWT	5040.19	0
37ºC	L353P3KWT	5090.89	0
37ºC	L353P3KWT	4735.89	0
37ºC	L353P3KWT	4690.28	0
37ºC	L353P3KWT	5081.16	0
37ºC	L353P3KWT	5034.76	0
37ºC	L353P3KWT	4881.59	0
37ºC	L353P3KWT	5043.76	0
37ºC	L353P3KWT	4832.47	0
37ºC	L353P3KWT	5313.03	0
37ºC	L353P3KWT	5108.18	0
37ºC	L353P3KWT	4936.56	0
37ºC	L353P3KWT	5034.71	0
37ºC	L353P3KWT	5732.91	0
37ºC	L353P3KWT	4966.37	0
37ºC	L353P3KWT	4896.65	0
37ºC	L353P3KWT	5095.4	0
37ºC	L353P3KWT	5674.08	0
37ºC	L353P3KWT	5038.32	0
37ºC	L353P3KWT	4989.16	0
37ºC	L353P3KWT	5032.81	0
37ºC	L353P3KWT	4902.23	0
37ºC	L353P3KWT	4954.48	0
37ºC	L353P3KWT	4957.76	0
37ºC	L353P3KWT	5106.98	0
37ºC	L353P3KWT	4933	0
37ºC	L353P3KWT	4956.71	0
37ºC	L353P3KWT	4832.63	0
37ºC	L353P3KWT	4821.98	0
37ºC	L353P3KWT	4892.52	0
37ºC	L353P3KWT	5061.38	0
37ºC	L353P3KWT	5019.62	0
37ºC	L353P3KWT	5178.64	0
37ºC	L353P3KWT	5131.72	0
37ºC	L353P3KWT	5150.43	0
37ºC	L353P3KWT	5134.97	0
37ºC	L353P3KWT	5766.09	0
37ºC	L353P3KWT	5052.28	0
37ºC	L353P3KWT	5061.59	0
37ºC	L353P3KWT	4815.22	0
37ºC	L353P3KWT	4937.18	0
37ºC	L353P3KWT	4974.39	0
37ºC	L353P3KWT	4987.23	0
37ºC	L353P3KWT	5073.95	0
37ºC	L353P3KWT	4818.56	0
37ºC	L353P3KWT	4931.54	0
37ºC	L353P3KWT	4942.77	0
37ºC	L353P3KWT	4925.68	0
37ºC	L353P3KWT	4943.27	0
37ºC	L353P3KWT	4905.91	0
37ºC	L353P3KWT	4975.66	0
37ºC	L353P3KWT	4877.15	0
37ºC	L353P3KWT	4944.78	0
37ºC	L353P3KWT	4877.91	0
37ºC	L353P3KWT	4920.58	0
37ºC	L353P3KWT	4801.7	0
37ºC	L353P3KWT	4925.08	0
37ºC	L353P3KWT	4589.75	0
37ºC	L353P3KWT	4689.5	0
37ºC	L353P3KWT	4569.76	0
37ºC	L353P3KWT	5047.04	0
37ºC	L353P3KWT	4704.04	0
37ºC	L353P3KWT	4782.56	0
37ºC	L353P3KWT	4656.84	0
37ºC	L353P3KWT	4860.96	0
37ºC	L353P3KWT	4955.19	0
37ºC	L353P3KWT	4975.18	0
37ºC	L353P3KWT	5018.22	0
37ºC	L353P3KWT	4955.28	0
37ºC	L353P3KWT	5016.61	0
37ºC	L353P3KWT	4980.94	0
37ºC	L353P3KWT	5058.15	0
37ºC	L353P3KWT	5015.31	0
37ºC	L353P3KWT	5324.84	0
37ºC	L353P3KWT	4949.48	0
37ºC	L353P3KWT	4964.37	0
37ºC	L353P3KWT	5141.46	0
37ºC	L353P3KWT	4957.08	0
37ºC	L353P3KWT	5440.66	0
37ºC	L353P3KWT	4959.4	0
37ºC	L353P3KWT	5238.06	0
37ºC	L353P3KWT	4575.65	0
37ºC	L353P3KWT	5029.8	0
37ºC	L353P3KWT	4818.73	0
37ºC	L353P3KWT	5163.91	0
37ºC	L353P3KWT	4678.55	0
37ºC	L353P3KWT	5070.96	0
37ºC	L353P3KWT	4955.11	0
37ºC	L353P3KWT	4906.67	0
37ºC	L353P3KWT	4915.83	0
37ºC	L353P3KWT	4888.54	0
37ºC	L353P3KWT	4865.89	0
37ºC	L353P3KWT	4914.31	0
37ºC	L353P3KWT	4840.94	0
37ºC	L353P3KWT	4916.57	0
37ºC	L353P3KWT	4855.29	0
37ºC	L353P3KWT	5046.04	0
37ºC	L353P3KWT	4909.5	0
37ºC	L353P3KWT	4947.75	0
37ºC	L353P3KWT	5266.31	0
37ºC	L353P3KWT	4927	0
37ºC	L353P3KWT	5368.21	0
37ºC	L353P3KWT	5249.97	0
37ºC	L353P3KWT	4873.8	0
37ºC	L353P3KWT	4931.31	0
37ºC	L353P3KWT	4776.23	0
37ºC	L353P3KWT	4975.94	0
37ºC	L353P3KWT	5407.67	0
37ºC	L353P3KWT	5012.65	0
37ºC	L353P3KWT	4895.84	0
37ºC	L353P3KWT	29060.1	8
37ºC	L353P3KWT	5001.41	0
37ºC	L353P3KWT	4949.63	0
37ºC	L353P3KWT	4883.19	0
37ºC	L353P3KWT	6796.27	0
37ºC	L353P3KWT	5497.67	0
37ºC	L353P3KWT	5336.9	0
37ºC	L353P3KWT	5242.32	0
37ºC	L353P3KWT	4938.43	0
37ºC	L353P3KWT	5354.48	0
37ºC	L353P3KWT	5096.55	0
37ºC	L353P3KWT	5302.66	0
37ºC	L353P3KWT	5007.22	0
37ºC	L353P3KWT	4809.07	0
37ºC	L353P3KWT	5389.61	0
37ºC	L353P3KWT	5660.95	0
37ºC	L353P3KWT	5092.57	0
37ºC	L353P3KWT	5225.8	0
37ºC	L353P3KWT	5016.98	0
37ºC	L353P3KWT	5096.32	0
37ºC	L353P3KWT	5197.62	0
37ºC	L353P3KWT	5239.31	0
37ºC	L353P3KWT	5007.52	0
37ºC	L353P3KWT	4991.12	0
37ºC	L353P3KWT	4898.72	0
37ºC	L353P3KWT	5696.38	0
37ºC	L353P3KWT	5495.43	0
37ºC	L353P3KWT	4934.31	1
37ºC	L353P3KWT	5000.38	0
37ºC	L353P3KWT	5322.93	0
37ºC	L353P3KWT	5130.29	0
37ºC	L353P3KWT	4939.4	0
37ºC	L353P3KWT	5084.31	0
37ºC	L353P3KWT	4994.17	0
37ºC	L353P3KWT	5431.34	0
37ºC	L353P3KWT	4826.97	0
37ºC	L353P3KWT	4699.94	0
37ºC	L353P3KWT	5460.02	0
37ºC	L353P3KWT	5036.06	0
37ºC	L353P3KWT	5623.34	0
37ºC	L353P3KWT	4997.69	0
37ºC	L353P3KWT	5053.44	0
37ºC	L353P3KWT	5350.35	0
37ºC	L353P3KWT	5846.78	0
37ºC	L353P3KWT	5008.21	0
37ºC	L353P3KWT	5327.98	0
37ºC	L353P3KWT	4970.2	0
37ºC	L353P3KWT	5152.27	0
37ºC	L353P3KWT	4693.46	0
37ºC	L353P3KWT	4950.22	0
37ºC	L353P3KWT	4985.58	0
37ºC	L353P3KWT	4900.95	0
37ºC	L353P3KWT	4835.26	0
37ºC	L353P3KWT	5204.46	0
37ºC	L353P3KWT	4977.48	0
37ºC	L353P3KWT	4791.16	0
37ºC	L353P3KWT	5153.86	0
37ºC	L353P3KWT	5070.84	0
37ºC	L353P3KWT	4988.93	0
37ºC	L353P3KWT	5116.74	0
37ºC	L353P3KWT	4972.91	0
37ºC	L353P3KWT	5209.36	0
37ºC	L353P3KWT	4888.39	0
37ºC	L353P3KWT	5285.35	0
37ºC	L353P3KWT	5228.5	0
37ºC	L353P3KWT	5004.99	0
37ºC	L353P3KWT	4975.09	0
37ºC	L353P3KWT	5427.64	2
37ºC	L353P3KWT	5028.35	0
37ºC	L353P3KWT	5138.73	0
37ºC	L353P3KWT	4883.74	0
37ºC	L353P3KWT	4844.22	0
37ºC	L353P3KWT	4906.53	0
37ºC	L353P3KWT	4651.04	0
37ºC	L353P3KWT	4877.38	0
37ºC	L353P3KWT	5024.04	0
37ºC	L353P3KWT	5162.99	0
37ºC	L353P3KWT	4702.77	0
37ºC	L353P3KWT	4871.16	0
37ºC	L353P3KWT	4967.64	0
37ºC	L353P3KWT	4971.89	0
37ºC	L353P3KWT	4835.18	1
37ºC	L353P3KWT	4857.5	0
37ºC	L353P3KWT	4740.62	0
37ºC	L353P3KWT	4955.48	0
37ºC	L353P3KWT	4935.7	0
37ºC	L353P3KWT	4970.69	0
37ºC	L353P3KWT	4892.65	0
37ºC	L353P3KWT	4906.77	0
37ºC	L353P3KWT	4800.76	0
37ºC	L353P3KWT	4937.63	0
37ºC	L353P3KWT	4988.09	0
37ºC	L353P3KWT	5087.05	0
37ºC	L353P3KWT	4922.56	0
37ºC	L353P3KWT	4930.6	0
37ºC	L353P3KWT	4928.82	0
37ºC	L353P3KWT	4887.15	0
37ºC	L353P3KWT	5219.43	0
37ºC	L353P3KWT	4936.65	0
37ºC	L353P3KWT	5067.94	0
37ºC	L353P3KWT	4939.47	0
37ºC	L353P3KWT	5072.54	0
37ºC	L353P3KWT	4775.02	0
37ºC	L353P3KWT	4862.67	0
37ºC	L353P3KWT	4746.63	0
37ºC	L353P3KWT	4820.3	0
37ºC	L353P3KWT	4940.82	0
37ºC	L353P3KWT	5065.77	0
37ºC	L353P3KWT	4860.25	0
37ºC	L353P3KWT	4889.95	0
37ºC	L353P3KWT	4894.77	0
37ºC	L353P3KWT	4734.07	0
37ºC	L353P3KWT	4706.95	0
37ºC	L353P3KWT	4630.69	0
37ºC	L353P3KWT	4914.81	0
37ºC	L353P3KWT	4871.31	0
37ºC	L353P3KWT	4616.49	0
37ºC	L353P3KWT	4868.19	0
37ºC	L353P3KWT	4806.21	0
37ºC	L353P3KWT	4916.61	0
37ºC	L353P3KWT	4990.94	0
37ºC	L353P3KWT	4718.27	0
37ºC	L353P3KWT	4763.49	0
37ºC	L353P3KWT	5281.6	0
37ºC	L353P3KWT	4893.16	0
37ºC	L353P3KWT	4857.88	0
37ºC	L353P3KWT	5038.75	0
37ºC	L353P3KWT	4873.01	0
37ºC	L353P3KWT	4796.53	0
37ºC	L353P3KWT	5047.15	0
37ºC	L353P3KWT	5005.97	0
37ºC	L353P3KWT	4857.74	0
37ºC	L353P3KWT	4790.14	0
37ºC	L353P3KWT	5388.22	0
37ºC	L353P3KWT	4905.78	0
37ºC	L353P3KWT	4885.65	0
37ºC	L353P3KWT	5349.37	0
37ºC	L353P3KWT	4914.36	0
37ºC	L353P3KWT	5066.8	0
37ºC	L353P3KWT	5066.5	0
37ºC	L353P3KWT	4990.37	0
37ºC	L353P3KWT	5241.37	0
37ºC	L353P3KWT	4890.11	0
37ºC	L353P3KWT	5076.04	0
37ºC	L353P3KWT	5047.79	0
37ºC	L353P3KWT	5083.18	0
37ºC	L353P3KWT	4876	0
37ºC	L353P3KWT	4861.76	0
37ºC	L353P3KWT	4935.89	0
37ºC	L353P3KWT	5225.99	0
37ºC	L353P3KWT	4826.42	0
37ºC	L353P3KWT	4932.11	0
37ºC	L353P3KWT	4979.02	0
37ºC	L353P3KWT	4886.35	0
37ºC	L353P3KWT	4834.97	0
37ºC	L353P3KWT	4942.55	0
37ºC	L353P3KWT	4927.3	0
37ºC	L353P3KWT	4863.45	0
37ºC	L353P3KWT	4873.26	0
37ºC	L353P3KWT	4921.72	0
37ºC	L353P3KWT	5233.05	0
37ºC	L353P3KWT	4814.73	0
37ºC	L353P3KWT	4969.97	0
37ºC	L353P3KWT	4848.4	0
37ºC	L353P3KWT	4923.19	0
37ºC	L353P3KWT	5040.45	0
37ºC	L353P3KWT	4875.52	0
37ºC	L353P3KWT	5015.25	0
37ºC	L353P3KWT	5006.41	0
37ºC	L353P3KWT	5123.93	0
37ºC	L353P3KWT	4839.69	0
37ºC	L353P3KWT	4994.22	0
37ºC	L353P3KWT	4952.41	0
37ºC	L353P3KWT	4859.81	0
37ºC	L353P3KWT	4937.24	0
37ºC	L353P3KWT	5301.7	0
37ºC	L353P3KWT	5148.46	0
37ºC	L353P3KWT	4940.97	0
37ºC	L353P3KWT	5014.64	0
37ºC	L353P3KWT	5279.38	0
37ºC	L353P3KWT	4969.23	0
37ºC	L353P3KWT	5004	0
37ºC	L353P3KWT	4940.77	0
37ºC	L353P3KWT	4846.39	0
37ºC	L353P3KWT	4919.16	0
37ºC	L353P3KWT	4987.18	0
37ºC	L353P3KWT	4948.33	0
37ºC	L353P3KWT	5052.54	0
37ºC	L353P3KWT	4902.6	0
37ºC	L353P3KWT	5003.77	0
37ºC	L353P3KWT	4934.73	0
37ºC	L353P3KWT	4930.16	0
37ºC	L353P3KWT	5128.97	0
37ºC	L353P3KWT	4896.87	0
37ºC	L353P3KWT	4934.28	0
37ºC	L353P3KWT	5199.51	0
37ºC	L353P3KWT	4885.37	0
37ºC	L353P3KWT	5012.76	0
37ºC	L353P3KWT	5144.73	0
37ºC	L353P3KWT	4794.87	0
37ºC	L353P3KWT	5090.95	0
37ºC	L353P3KWT	5239.87	0
37ºC	L353P3KWT	4931.91	0
37ºC	L353P3KWT	5272.74	0
37ºC	L353P3KWT	4978.77	0
37ºC	L353P3KWT	4830.99	0
37ºC	L353P3KWT	4730.44	0
37ºC	L353P3KWT	5127.66	0
37ºC	L353P3KWT	5100.27	0
37ºC	L353P3KWT	5117.35	0
37ºC	L353P3KWT	5044.74	0
37ºC	L353P3KWT	5214.8	0
37ºC	L353P3KWT	5157.4	0
37ºC	L353P3KWT	4940.64	0
37ºC	L353P3KWT	4958.91	0
37ºC	L353P3KWT	4979.96	0
37ºC	L353P3KWT	4930.27	0
37ºC	L353P3KWT	4837.34	0
37ºC	L353P3KWT	4995.72	0
37ºC	L353P3KWT	5091.39	0
37ºC	L353P3KWT	5025.59	0
37ºC	L353P3KWT	4890.7	0
37ºC	L353P3KWT	5047.55	0
37ºC	L353P3KWT	4771.23	0
37ºC	L353P3KWT	5210.38	0
37ºC	L353P3KWT	5096.73	0
37ºC	L353P3KWT	5113.43	0
37ºC	L353P3KWT	5050.94	0
37ºC	L353P3KWT	4947.32	0
37ºC	L353P3KWT	4930.8	0
37ºC	L353P3KWT	4961.06	0
37ºC	L353P3KWT	5104.14	0
37ºC	L353P3KWT	4905.27	0
37ºC	L353P3KWT	4832.17	0
37ºC	L353P3KWT	4729.04	0
37ºC	L353P3KWT	4848.67	0
37ºC	L353P3KWT	4832.43	0
37ºC	L353P3KWT	4971.96	0
37ºC	L353P3KWT	4908	0
37ºC	L353P3KWT	4831.81	0
37ºC	L353P3KWT	4802.22	0
37ºC	L353P3KWT	4867.15	0
37ºC	L353P3KWT	5053.42	0
37ºC	L353P3KWT	5914.46	0
37ºC	L353P3KWT	4652.48	0
37ºC	L353P3KWT	4732.41	0
37ºC	L353P3KWT	4912.55	0
37ºC	L353P3KWT	5295.61	0
37ºC	L353P3KWT	6232.4	0
37ºC	L353P3KWT	4990.09	0
37ºC	L353P3KWT	4963.12	0
37ºC	L353P3KWT	4677.86	0
37ºC	L353P3KWT	4879.33	0
37ºC	L353P3KWT	4946.21	0
37ºC	L353P3KWT	4782.54	0
37ºC	L353P3KWT	4883.38	0
37ºC	L353P3KWT	4805.14	0
37ºC	L353P3KWT	4901.15	0
37ºC	L353P3KWT	6158.35	1
37ºC	L353P3KWT	4972.35	0
37ºC	L353P3KWT	6275.38	0
37ºC	L353P3KWT	5219.47	0
37ºC	L353P3KWT	4968.53	0
37ºC	L353P3KWT	4991.02	0
37ºC	L353P3KWT	4907.94	0
37ºC	L353P3KWT	5103.1	0
37ºC	L353P3KWT	5054.52	0
37ºC	L353P3KWT	5405.28	0
37ºC	L353P3KWT	4950.4	0
37ºC	L353P3KWT	4778.62	0
37ºC	L353P3KWT	9162.93	0
37ºC	L353P3KWT	4894.9	0
37ºC	L353P3KWT	5037.28	0
37ºC	L353P3KWT	5004.94	0
37ºC	L353P3KWT	5012.31	0
37ºC	L353P3KWT	4941.45	0
37ºC	L353P3KWT	5078.85	0
37ºC	L353P3KWT	5146.1	0
37ºC	L353P3KWT	5021.84	0
37ºC	L353P3KWT	5122.62	0
37ºC	L353P3KWT	5026.89	0
37ºC	L353P3KWT	5031.4	0
37ºC	L353P3KWT	4827.25	0
37ºC	L353P3KWT	4916.45	0
37ºC	L353P3KWT	5128.06	0
37ºC	L353P3KWT	4858.39	0
37ºC	L353P3KWT	7487.71	0
37ºC	L353P3KWT	5094.55	0
37ºC	L353P3KWT	4911.81	0
37ºC	L353P3KWT	5213.4	0
37ºC	L353P3KWT	5162.99	0
37ºC	L353P3KWT	4727.51	0
37ºC	L353P3KWT	4864.88	0
37ºC	L353P3KWT	5020.42	0
37ºC	L353P3KWT	4869.32	0
37ºC	L353P3KWT	4846.63	0
37ºC	L353P3KWT	5001.78	0
37ºC	L353P3KWT	4882.76	0
37ºC	L353P3KWT	4844	0
37ºC	L353P3KWT	5055.77	0
37ºC	L353P3KWT	4838.04	0
37ºC	L353P3KWT	4903.2	0
37ºC	L353P3KWT	4758.3	0
37ºC	L353P3KWT	4940.35	0
37ºC	L353P3KWT	4829.71	0
37ºC	L353P3KWT	4951.8	0
37ºC	L353P3KWT	4802.24	0
37ºC	L353P3KWT	4736.36	0
37ºC	L353P3KWT	4964.8	0
37ºC	L353P3KWT	4881.39	0
37ºC	L353P3KWT	4941.68	0
37ºC	L353P3KWT	4914.39	0
37ºC	L353P3KWT	4746.6	0
37ºC	L353P3KWT	5037.01	0
37ºC	L353P3KWT	4966.18	0
37ºC	L353P3KWT	5115.36	0
37ºC	L353P3KWT	4852.5	0
37ºC	L353P3KWT	4957.93	0
37ºC	L353P3KWT	4877.04	0
37ºC	L353P3KWT	5118.35	0
37ºC	L353P3KWT	4975.25	0
37ºC	L353P3KWT	5346.69	0
37ºC	L353P3KWT	5136.36	0
37ºC	L353P3KWT	4422.05	0
37ºC	L353P3KWT	5004.91	0
37ºC	L353P3KWT	4857.74	0
37ºC	L353P3KWT	4925.93	0
37ºC	L353P3KWT	5186.39	0
37ºC	L353P3KWT	5014.78	0
37ºC	L353P3KWT	4939.64	0
37ºC	L353P3KWT	4812.02	0
37ºC	L353P3KWT	4659.15	0
37ºC	L353P3KWT	4841.49	0
37ºC	L353P3KWT	4896.95	0
37ºC	L353P3KWT	4873.01	0
37ºC	L353P3KWT	5179.15	0
37ºC	L353P3KWT	4907.76	0
37ºC	L353P3KWT	4860.65	0
37ºC	L353P3KWT	4935.64	0
37ºC	L353P3KWT	4942.42	0
37ºC	L353P3KWT	5104.75	0
37ºC	L353P3KWT	4856.26	0
37ºC	L353P3KWT	5218.13	0
37ºC	L353P3KWT	5003.67	0
37ºC	L353P3KWT	6798.31	0
37ºC	L353P3KWT	5185.63	0
37ºC	L353P3KWT	5305.1	0
37ºC	L353P3KWT	4809.83	0
37ºC	L353P3KWT	5000.14	0
37ºC	L353P3KWT	4836.86	0
37ºC	L353P3KWT	5015.91	0
37ºC	L353P3KWT	4711.32	0
37ºC	L353P3KWT	4910.42	0
37ºC	L353P3KWT	4977.33	0
37ºC	L353P3KWT	4835.12	0
37ºC	L353P3KWT	4918.72	0
37ºC	L353P3KWT	5522.4	0
37ºC	L353P3KWT	5343.02	0
37ºC	L353P3KWT	4913.31	0
37ºC	L353P3KWT	5110.81	0
37ºC	L353P3KWT	4902.23	0
37ºC	L353P3KWT	5147.03	0
37ºC	L353P3KWT	4948.82	0
37ºC	L353P3KWT	5382.55	0
37ºC	L353P3KWT	5058.61	0
37ºC	L353P3KWT	4862.87	0
37ºC	L353P3KWT	4866.55	0
37ºC	L353P3KWT	5097.96	0
37ºC	L353P3KWT	4756.74	0
37ºC	L353P3KWT	5443.63	0
37ºC	L353P3KWT	4833.45	0
37ºC	L353P3KWT	4929.97	0
37ºC	L353P3KWT	4786.96	0
37ºC	L353P3KWT	6015.96	1
37ºC	L353P3KWT	5114.5	0
37ºC	L353P3KWT	4894.36	0
37ºC	L353P3KWT	4826.26	0
37ºC	L353P3KWT	4580.98	0
37ºC	L353P3KWT	4871.18	0
37ºC	L353P3KWT	4716.65	0
37ºC	L353P3KWT	4628.83	0
37ºC	L353P3KWT	4633.64	0
37ºC	L353P3KWT	4992.97	0
37ºC	L353P3KWT	4735.61	0
37ºC	L353P3KWT	4822.45	0
37ºC	L353P3KWT	4737.76	0
37ºC	L353P3KWT	4933.3	0
37ºC	L353P3KWT	4836.94	0
37ºC	L353P3KWT	4922.52	0
37ºC	L353P3KWT	4772.96	0
37ºC	L353P3KWT	4956.85	0
37ºC	L353P3KWT	5004.86	0
37ºC	L353P3KWT	4773.1	0
37ºC	L353P3KWT	4925.04	0
37ºC	L353P3KWT	5259.75	0
37ºC	L353P3KWT	5296.75	0
37ºC	L353P3KWT	4865.02	0
37ºC	L353P3KWT	5057.74	0
37ºC	L353P3KWT	5001.26	0
37ºC	L353P3KWT	5078.44	0
37ºC	L353P3KWT	4874.73	0
37ºC	L353P3KWT	4923.79	0
37ºC	L353P3KWT	4934.26	0
37ºC	L353P3KWT	4948.27	0
37ºC	L353P3KWT	4928.22	0
37ºC	L353P3KWT	5166.05	0
37ºC	L353P3KWT	4893.48	0
37ºC	L353P3KWT	4962.84	0
37ºC	L353P3KWT	4856.87	0
37ºC	L353P3KWT	5299.64	0
37ºC	L353P3KWT	5091.29	0
37ºC	L353P3KWT	5095.78	0
37ºC	L353P3KWT	4911.68	0
37ºC	L353P3KWT	5199.31	0
37ºC	L353P3KWT	4885.28	0
37ºC	L353P3KWT	4994.54	0
37ºC	L353P3KWT	5264.03	0
37ºC	L353P3KWT	5232.93	0
37ºC	L353P3KWT	4838.1	0
37ºC	L353P3KWT	4791.01	0
37ºC	L353P3KWT	5086.73	0
37ºC	L353P3KWT	4860.59	0
37ºC	L353P3KWT	4930.48	0
37ºC	L353P3KWT	4820.01	0
37ºC	L353P3KWT	4959.65	0
37ºC	L353P3KWT	4853.34	0
37ºC	L353P3KWT	4843.9	0
37ºC	L353P3KWT	5289.79	0
37ºC	L353P3KWT	4958.74	0
37ºC	L353P3KWT	4894.34	0
37ºC	L353P3KWT	5007.7	0
37ºC	L353P3KWT	5160.4	0
37ºC	L353P3KWT	5017.12	0
37ºC	L353P3KWT	4889.32	0
37ºC	L353P3KWT	4916.8	0
37ºC	L353P3KWT	4934.26	0
37ºC	L353P3KWT	4920.04	0
37ºC	L353P3KWT	5105.08	0
37ºC	L353P3KWT	5027.99	0
37ºC	L353P3KWT	4985.16	0
37ºC	L353P3KWT	5113.08	0
37ºC	L353P3KWT	4999.7	0
37ºC	L353P3KWT	5193.98	0
37ºC	L353P3KWT	5550.53	0
37ºC	L353P3KWT	5190.5	0
37ºC	L353P3KWT	4951.13	0
37ºC	L353P3KWT	5074.24	0
37ºC	L353P3KWT	4951.94	0
37ºC	L353P3KWT	5071.16	0
37ºC	L353P3KWT	6153.92	0
37ºC	L353P3KWT	5015.79	0
37ºC	L353P3KWT	6206.95	3
37ºC	L353P3KWT	5584.77	1
37ºC	L353P3KWT	5442.61	2
37ºC	L353P3KWT	4869.14	0
37ºC	L353P3KWT	5319.24	0
37ºC	L353P3KWT	4957.23	0
37ºC	L353P3KWT	4896.48	0
37ºC	L353P3KWT	5221.3	0
37ºC	L353P3KWT	7422.84	6
37ºC	L353P3KWT	5326.95	0
37ºC	L353P3KWT	5080.92	0
37ºC	L353P3KWT	5187.57	0
37ºC	L353P3KWT	4852.61	0
37ºC	L353P3KWT	5314.42	0
37ºC	L353P3KWT	5271.23	0
37ºC	L353P3KWT	4865.98	0
37ºC	L353P3KWT	4987.21	0
37ºC	L353P3KWT	5114.59	0
37ºC	L353P3KWT	4696.41	0
37ºC	L353P3KWT	4898.2	0
37ºC	L353P3KWT	4983.2	0
37ºC	L353P3KWT	5157.72	0
37ºC	L353P3KWT	5171.84	0
37ºC	L353P3KWT	5253.04	0
37ºC	L353P3KWT	5218.75	0
37ºC	L353P3KWT	4894.93	0
37ºC	L353P3KWT	4970.84	0
37ºC	L353P3KWT	4952.18	0
37ºC	L353P3KWT	5000.05	0
37ºC	L353P3KWT	5117.42	0
37ºC	L353P3KWT	5088.69	0
37ºC	L353P3KWT	4949.53	0
37ºC	L353P3KWT	4936.58	0
37ºC	L353P3KWT	4990.26	0
37ºC	L353P3KWT	5150.94	0
37ºC	L353P3KWT	4960.03	0
37ºC	L353P3KWT	4940.57	0
37ºC	L353P3KWT	4965.98	0
37ºC	L353P3KWT	5049.72	0
37ºC	L353P3KWT	5143.3	0
37ºC	L353P3KWT	4843.86	0
37ºC	L353P3KWT	5325.86	2
37ºC	L353P3KWT	4941.75	0
37ºC	L353P3KWT	5178.84	0
37ºC	L353P3KWT	4879.04	0
37ºC	L353P3KWT	5052.14	0
37ºC	L353P3KWT	4893.04	0
37ºC	L353P3KWT	5066.41	0
37ºC	L353P3KWT	5380.9	0
37ºC	L353P3KWT	4998.23	0
37ºC	L353P3KWT	4896.89	0
37ºC	L353P3KWT	4819.91	0
37ºC	L353P3KWT	4957.82	0
37ºC	L353P3KWT	4894.72	0
37ºC	L353P3KWT	4859.68	0
37ºC	L353P3KWT	4809.87	0
37ºC	L353P3KWT	4899.92	0
37ºC	L353P3KWT	4884.49	0
37ºC	L353P3KWT	5070.44	0
37ºC	L353P3KWT	4796.51	0
37ºC	L353P3KWT	4793.52	0
37ºC	L353P3KWT	4870.66	0
37ºC	L353P3KWT	4773.61	0
37ºC	L353P3KWT	4872.75	0
37ºC	L353P3KWT	4764.35	0
37ºC	L353P3KWT	4869.12	0
37ºC	L353P3KWT	4821.66	0
37ºC	L353P3KWT	4752.9	0
37ºC	L353P3KWT	5108.79	0
37ºC	L353P3KWT	4709.52	0
37ºC	L353P3KWT	4541.98	0
37ºC	L353P3KWT	4600.39	0
37ºC	L353P3KWT	4556.54	0
37ºC	L353P3KWT	4711.29	0
37ºC	L353P3KWT	5088.02	0
37ºC	L353P3KWT	5069.97	0
37ºC	L353P3KWT	4818.47	0
37ºC	L353P3KWT	4768.86	0
37ºC	L353P3KWT	4807.83	0
37ºC	L353P3KWT	4968.6	0
37ºC	L353P3KWT	4859.58	0
37ºC	L353P3KWT	4869.05	0
37ºC	L353P3KWT	4778.15	0
37ºC	L353P3KWT	4850.38	0
37ºC	L353P3KWT	4815.79	0
37ºC	L353P3KWT	5144.08	0
37ºC	L353P3KWT	4998.67	0
37ºC	L353P3KWT	4875.86	0
37ºC	L353P3KWT	4974.36	0
37ºC	L353P3KWT	4772.66	0
37ºC	L353P3KWT	4863.59	0
37ºC	L353P3KWT	4833.98	0
37ºC	L353P3KWT	4840.02	0
37ºC	L353P3KWT	4875.72	0
37ºC	L353P3KWT	6941.01	0
37ºC	L353P3KWT	6581.48	6
37ºC	L353P3KWT	4970.17	0
37ºC	L353P3KWT	5658.92	0
37ºC	L353P3KWT	6668.46	5
37ºC	L353P3KWT	5137.59	0
37ºC	L353P3KWT	5015.66	0
37ºC	L353P3KWT	4972.56	0
37ºC	L353P3KWT	5039.29	0
37ºC	L353P3KWT	5037.8	0
37ºC	L353P3KWT	4960.22	0
37ºC	L353P3KWT	4740.85	0
37ºC	L353P3KWT	4994.07	0
37ºC	L353P3KWT	4899.15	0
37ºC	L353P3KWT	4701.92	0
37ºC	L353P3KWT	4610.51	0
37ºC	L353P3KWT	4737.28	0
37ºC	L353P3KWT	4957	0
37ºC	L353P3KWT	5187.18	1
37ºC	L353P3KWT	5159.3	0
37ºC	L353P3KWT	5504.69	1
37ºC	L353P3KWT	5305.94	0
37ºC	L353P3KWT	5099.12	0
37ºC	L353P3KWT	4881.79	0
37ºC	L353P3KWT	4876.28	0
37ºC	L353P3KWT	4859.86	0
37ºC	L353P3KWT	5205.65	0
37ºC	L353P3KWT	4777.03	0
37ºC	L353P3KWT	4777.22	0
37ºC	L353P3KWT	5081.2	0
37ºC	L353P3KWT	4952.02	0
37ºC	L353P3KWT	5219.14	0
37ºC	L353P3KWT	4850.63	0
37ºC	L353P3KWT	4915.96	0
37ºC	L353P3KWT	4818.22	0
37ºC	L353P3KWT	4750.15	0
37ºC	L353P3KWT	4979.58	0
37ºC	L353P3KWT	4933.24	0
37ºC	L353P3KWT	5009.15	0
37ºC	L353P3KWT	5081.19	0
37ºC	L353P3KWT	4886.2	0
37ºC	L353P3KWT	5089.92	0
37ºC	L353P3KWT	5011.16	0
37ºC	L353P3KWT	5167.61	0
37ºC	L353P3KWT	5488.32	0
37ºC	L353P3KWT	4785.38	0
37ºC	L353P3KWT	5086.04	0
37ºC	L353P3KWT	5280.72	0
37ºC	L353P3KWT	5130.85	0
37ºC	L353P3KWT	5553.99	0
37ºC	L353P3KWT	6023.37	0
37ºC	L353P3KWT	5223.1	0
37ºC	L353P3KWT	4878.5	0
37ºC	L353P3KWT	5084.86	0
37ºC	L353P3KWT	4867.81	0
37ºC	L353P3KWT	5136.71	0
37ºC	L353P3KWT	5158.86	0
37ºC	L353P3KWT	4809.84	0
37ºC	L353P3KWT	5119.8	0
37ºC	L353P3KWT	4838.21	0
37ºC	L353P3KWT	4768.11	0
37ºC	L353P3KWT	5140.61	0
37ºC	L353P3KWT	4798.49	0
37ºC	L353P3KWT	4802.9	0
37ºC	L353P3KWT	4802.01	0
37ºC	L353P3KWT	5247.56	0
37ºC	L353P3KWT	4660.74	0
37ºC	L353P3KWT	4779.19	0
37ºC	L353P3KWT	4500.1	0
37ºC	L353P3KWT	4699.79	0
37ºC	L353P3KWT	4731.15	0
37ºC	L353P3KWT	4934.73	0
37ºC	L353P3KWT	4811.5	0
37ºC	L353P3KWT	4734.74	0
37ºC	L353P3KWT	4921.05	0
37ºC	L353P3KWT	4676	0
37ºC	L353P3KWT	4932.62	0
37ºC	L353P3KWT	5578.86	4
37ºC	L353P3KWT	5015.46	0
37ºC	L353P3KWT	4693.92	0
37ºC	L353P3KWT	4806.79	0
37ºC	L353P3KWT	4966.68	0
37ºC	L353P3KWT	4795.48	0
37ºC	L353P3KWT	4744.32	0
37ºC	L353P3KWT	4942.26	0
37ºC	L353P3KWT	4940.61	0
37ºC	L353P3KWT	5116.04	0
37ºC	L353P3KWT	5414.88	2
37ºC	L353P3KWT	4751.16	0
37ºC	L353P3KWT	4995.96	0
37ºC	L353P3KWT	4790.15	0
37ºC	L353P3KWT	4832.27	0
37ºC	L353P3KWT	4986.97	0
37ºC	L353P3KWT	5135.59	0
37ºC	L353P3KWT	4759.27	0
37ºC	L353P3KWT	4867.53	0
37ºC	L353P3KWT	4819.47	0
37ºC	L353P3KWT	4836.58	0
37ºC	L353P3KWT	4836.5	0
37ºC	L353P3KWT	4924.26	0
37ºC	L353P3KWT	4899.8	0
37ºC	L353P3KWT	4858.27	0
37ºC	L353P3KWT	4821	0
37ºC	L353P3KWT	4798.05	0
37ºC	L353P3KWT	4965.94	0
37ºC	L353P3KWT	4866.37	0
37ºC	L353P3KWT	5216.66	0
37ºC	L353P3KWT	4643.5	0
37ºC	L353P3KWT	4946.51	0
37ºC	L353P3KWT	4888.3	0
37ºC	L353P3KWT	5028.23	0
37ºC	L353P3KWT	4961.92	0
37ºC	L353P3KWT	5143.27	0
37ºC	L353P3KWT	4910.03	0
37ºC	L353P3KWT	4938.2	0
37ºC	L353P3KWT	4655.13	0
37ºC	L353P3KWT	4995.16	0
37ºC	L353P3KWT	4865.92	0
37ºC	L353P3KWT	5161.94	0
37ºC	L353P3KWT	5645.83	0
37ºC	L353P3KWT	4900.41	0
37ºC	L353P3KWT	6977.07	5
37ºC	L353P3KWT	4694.13	0
37ºC	L353P3KWT	5120.25	0
37ºC	L353P3KWT	5205.67	0
37ºC	L353P3KWT	5080.82	0
37ºC	L353P3KWT	5128.6	0
37ºC	L353P3KWT	5155.34	0
37ºC	L353P3KWT	5103.02	0
37ºC	L353P3KWT	5082.64	0
37ºC	L353P3KWT	5190.74	0
37ºC	L353P3KWT	5049.9	0
37ºC	L353P3KWT	5137.66	0
37ºC	L353P3KWT	4964.3	0
37ºC	L353P3KWT	4767.4	0
37ºC	L353P3KWT	4734.95	0
37ºC	L353P3KWT	4862.23	0
37ºC	L353P3KWT	4993.96	0
37ºC	L353P3KWT	5260.02	0
37ºC	L353P3KWT	4896.18	0
37ºC	L353P3KWT	4743.35	0
37ºC	L353P3KWT	5108.21	0
37ºC	L353P3KWT	4851.55	0
37ºC	L353P3KWT	4946.51	0
37ºC	L353P3KWT	4899.32	0
37ºC	L353P3KWT	4833.75	0
37ºC	L353P3KWT	4694.35	0
37ºC	L353P3KWT	4856.66	0
37ºC	L353P3KWT	5039.29	0
37ºC	L353P3KWT	5179.5	0
37ºC	L353P3KWT	4855.28	0
37ºC	L353P3KWT	4845.55	0
37ºC	L353P3KWT	5022.33	0
37ºC	L353P3KWT	5178.92	0
37ºC	L353P3KWT	4886.27	0
37ºC	L353P3KWT	4894.75	0
37ºC	L353P3KWT	5054.29	0
37ºC	L353P3KWT	5068.3	0
37ºC	L353P3KWT	4773.66	0
37ºC	L353P3KWT	4933.82	0
37ºC	L353P3KWT	4982.69	0
37ºC	L353P3KWT	4834.67	0
37ºC	L353P3KWT	5103.92	0
37ºC	L353P3KWT	5099.79	0
37ºC	L353P3KWT	4904.96	0
37ºC	L353P3KWT	4851.62	0
37ºC	L353P3KWT	4919.79	0
37ºC	L353P3KWT	4979.62	0
37ºC	L353P3KWT	5061.27	0
37ºC	L353P3KWT	5254.28	0
37ºC	L353P3KWT	4804.34	0
37ºC	L353P3KWT	4740.18	0
37ºC	L353P3KWT	5037.66	0
37ºC	L353P3KWT	4962.08	0
37ºC	L353P3KWT	4934.28	0
37ºC	L353P3KWT	4870.47	0
37ºC	L353P3KWT	5312.88	0
37ºC	L353P3KWT	4964.23	0
37ºC	L353P3KWT	4910.04	0
37ºC	L353P3KWT	4925.18	0
37ºC	L353P3KWT	4950.47	0
37ºC	L353P3KWT	4956.17	0
37ºC	L353P3KWT	4744.2	0
37ºC	L353P3KWT	5005.99	0
37ºC	L353P3KWT	4901.97	0
37ºC	L353P3KWT	4887.49	0
37ºC	L353P3KWT	4901.18	0
37ºC	L353P3KWT	4790.14	0
37ºC	L353P3KWT	4883.79	0
37ºC	L353P3KWT	4853.53	0
37ºC	L353P3KWT	5027.73	0
37ºC	L353P3KWT	4767.07	0
37ºC	L353P3KWT	5216.94	0
37ºC	L353P3KWT	4911.68	0
37ºC	L353P3KWT	4733.91	0
37ºC	L353P3KWT	4892.44	0
37ºC	L353P3KWT	4890.9	0
37ºC	L353P3KWT	4827.75	0
37ºC	L353P3KWT	4831.55	0
37ºC	L353P3KWT	4831.14	0
37ºC	L353P3KWT	4871.67	0
37ºC	L353P3KWT	4793.33	0
37ºC	L353P3KWT	5091.23	0
37ºC	L353P3KWT	4944.98	0
37ºC	L353P3KWT	5230.33	0
37ºC	L353P3KWT	4874.99	0
37ºC	L353P3KWT	4917.88	0
37ºC	L353P3KWT	4897.21	0
37ºC	L353P3KWT	4397.72	0
37ºC	L353P3KWT	4555.19	0
37ºC	L353P3KWT	4878.71	0
37ºC	L353P3KWT	4470.07	0
37ºC	L353P3KWT	4540.98	0
37ºC	L353P3KWT	4603.66	0
37ºC	L353P3KWT	4637.28	0
37ºC	L353P3KWT	4822.18	0
37ºC	L353P3KWT	4715.59	0
37ºC	L353P3KWT	5000.33	0
37ºC	L353P3KWT	4862.41	0
37ºC	L353P3KWT	4950.11	0
37ºC	L353P3KWT	4734.96	0
37ºC	L353P3KWT	4623.92	0
37ºC	L353P3KWT	4648.61	0
37ºC	L353P3KWT	4820.53	0
37ºC	L353P3KWT	4754.51	0
37ºC	L353P3KWT	4694.2	0
37ºC	L353P3KWT	4753.52	0
37ºC	L353P3KWT	4893.85	0
37ºC	L353P3KWT	4777.88	0
37ºC	L353P3KWT	4876.93	0
37ºC	L353P3KWT	5296.02	0
37ºC	L353P3KWT	4728.96	0
37ºC	L353P3KWT	5227.22	0
37ºC	L353P3KWT	5106.94	0
37ºC	L353P3KWT	4983.98	0
37ºC	L353P3KWT	5799.92	1
37ºC	L353P3KWT	4977.1	0
37ºC	L353P3KWT	5936.59	1
37ºC	L353P3KWT	4909.79	0
37ºC	L353P3KWT	4809.52	0
37ºC	L353P3KWT	4880.71	0
37ºC	L353P3KWT	5508.91	0
37ºC	L353P3KWT	5120.07	0
37ºC	L353P3KWT	4987.21	0
37ºC	L353P3KWT	5065.34	0
37ºC	L353P3KWT	4994.3	0
37ºC	L353P3KWT	5446.4	0
37ºC	L353P3KWT	5031.9	0
37ºC	L353P3KWT	4941.04	0
37ºC	L353P3KWT	10122.8	0
37ºC	L353P3KWT	4878.66	0
37ºC	L353P3KWT	4927.94	0
37ºC	L353P3KWT	4937.26	0
37ºC	L353P3KWT	5028.84	0
37ºC	L353P3KWT	4872.12	0
37ºC	L353P3KWT	5939.86	0
37ºC	L353P3KWT	5000.23	0
37ºC	L353P3KWT	4929.99	0
37ºC	L353P3KWT	5166.25	0
37ºC	L353P3KWT	5002.22	0
37ºC	L353P3KWT	5164.12	0
37ºC	L353P3KWT	4996.72	0
37ºC	L353P3KWT	4924.96	0
37ºC	L353P3KWT	4858.76	0
37ºC	L353P3KWT	5050.02	0
37ºC	L353P3KWT	4913.94	0
37ºC	L353P3KWT	5548.47	0
37ºC	L353P3KWT	5070.76	0
37ºC	L353P3KWT	5182.07	0
37ºC	L353P3KWT	5013.5	0
37ºC	L353P3KWT	4887.75	0
37ºC	L353P3KWT	5065.77	0
37ºC	L353P3KWT	4969.52	0
37ºC	L353P3KWT	5244.22	0
37ºC	L353P3KWT	4835.06	0
37ºC	L353P3KWT	4981.96	0
37ºC	L353P3KWT	5082.29	0
37ºC	L353P3KWT	4935.95	0
37ºC	L353P3KWT	5539.64	0
37ºC	L353P3KWT	4951.17	0
37ºC	L353P3KWT	4909.07	0
37ºC	L353P3KWT	5180.31	0
37ºC	L353P3KWT	4780.67	0
37ºC	L353P3KWT	4938.97	0
37ºC	L353P3KWT	5386.59	0
37ºC	L353P3KWT	5019.81	0
37ºC	L353P3KWT	4976.87	0
37ºC	L353P3KWT	5082.97	0
37ºC	L353P3KWT	4947.58	0
37ºC	L353P3KWT	4819.3	0
37ºC	L353P3KWT	5856.49	0
37ºC	L353P3KWT	5033.74	0
37ºC	L353P3KWT	5048.75	0
37ºC	L353P3KWT	5024.49	0
37ºC	L353P3KWT	5132.63	0
37ºC	L353P3KWT	4890.02	0
37ºC	L353P3KWT	5015.67	0
37ºC	L353P3KWT	4891.07	0
37ºC	L353P3KWT	4920.66	0
37ºC	L353P3KWT	5067.61	0
37ºC	L353P3KWT	4939.91	0
37ºC	L353P3KWT	5115.08	0
37ºC	L353P3KWT	5049.26	0
37ºC	L353P3KWT	4939.77	0
37ºC	L353P3KWT	5170.88	0
37ºC	L353P3KWT	4927.61	0
37ºC	L353P3KWT	4914.07	0
37ºC	L353P3KWT	5166.03	0
37ºC	L353P3KWT	5146.16	0
37ºC	L353P3KWT	4909.15	0
37ºC	L353P3KWT	5075.05	0
37ºC	L353P3KWT	5112.49	0
37ºC	L353P3KWT	4965.28	0
37ºC	L353P3KWT	4897	0
37ºC	L353P3KWT	5184.88	0
37ºC	L353P3KWT	4904.74	0
37ºC	L353P3KWT	5142.83	0
37ºC	L353P3KWT	5022.07	0
37ºC	L353P3KWT	5097.75	0
37ºC	L353P3KWT	5140.73	0
37ºC	L353P3KWT	4898.78	0
37ºC	L353P3KWT	5055.85	0
37ºC	L353P3KWT	4864.23	0
37ºC	L353P3KWT	4963.38	0
37ºC	L353P3KWT	4897.24	0
37ºC	L353P3KWT	4923.94	0
37ºC	L353P3KWT	4931.48	0
37ºC	L353P3KWT	4939.59	0
37ºC	L353P3KWT	5238.53	0
37ºC	L353P3KWT	5011.32	0
37ºC	L353P3KWT	4993.69	0
37ºC	L353P3KWT	5297.78	0
37ºC	L353P3KWT	5097.71	0
37ºC	L353P3KWT	5062.88	0
37ºC	L353P3KWT	5023.18	0
37ºC	L353P3KWT	5668.82	0
37ºC	L353P3KWT	9003.51	0
37ºC	L353P3KWT	4908.99	0
37ºC	L353P3KWT	4983.35	0
37ºC	L353P3KWT	4298.13	0
37ºC	L353P3KWT	4635.06	0
37ºC	L353P3KWT	4614.26	0
37ºC	L353P3KWT	4677.99	0
37ºC	L353P3KWT	4666.68	0
37ºC	L353P3KWT	4768.55	0
37ºC	L353P3KWT	4730.45	0
37ºC	L353P3KWT	4705.44	0
37ºC	L353P3KWT	4910.13	0
37ºC	L353P3KWT	5073.06	0
37ºC	L353P3KWT	4807.15	0
37ºC	L353P3KWT	4805.28	0
37ºC	L353P3KWT	4788.32	0
37ºC	L353P3KWT	4928.4	0
37ºC	L353P3KWT	5133.17	0
37ºC	L353P3KWT	4832.15	0
37ºC	L353P3KWT	5040.31	0
37ºC	L353P3KWT	4910.28	0
37ºC	L353P3KWT	5129.68	0
37ºC	L353P3KWT	4969.72	0
37ºC	L353P3KWT	5383.21	0
37ºC	L353P3KWT	5341.51	2
37ºC	L353P3KWT	4759.7	0
37ºC	L353P3KWT	4942.27	0
37ºC	L353P3KWT	5028.26	0
37ºC	L353P3KWT	5004.84	0
37ºC	L353P3KWT	4884.48	0
37ºC	L353P3KWT	4943.31	0
37ºC	L353P3KWT	4910.9	0
37ºC	L353P3KWT	4751.02	0
37ºC	L353P3KWT	5015.93	0
37ºC	L353P3KWT	5079.26	0
37ºC	L353P3KWT	4927.48	0
37ºC	L353P3KWT	4954.68	0
37ºC	L353P3KWT	4885.22	0
37ºC	L353P3KWT	4900.05	0
37ºC	L353P3KWT	5640.33	0
37ºC	L353P3KWT	5080.24	0
37ºC	L353P3KWT	5027.72	0
37ºC	L353P3KWT	4923.01	0
37ºC	L353P3KWT	4999.99	0
37ºC	L353P3KWT	4892.44	0
37ºC	L353P3KWT	4739.7	0
37ºC	L353P3KWT	4939.81	0
37ºC	L353P3KWT	4995.37	0
37ºC	L353P3KWT	4850.86	0
37ºC	L353P3KWT	5011.21	0
37ºC	L353P3KWT	4928.4	0
37ºC	L353P3KWT	5007.71	0
37ºC	L353P3KWT	5156.73	0
37ºC	L353P3KWT	4867.68	0
37ºC	L353P3KWT	4986.33	0
37ºC	L353P3KWT	4907.27	0
37ºC	L353P3KWT	4959.38	0
37ºC	L353P3KWT	4923.84	0
37ºC	L353P3KWT	5022.55	0
37ºC	L353P3KWT	4855.92	0
37ºC	L353P3KWT	4976.08	0
37ºC	L353P3KWT	5039.43	0
37ºC	L353P3KWT	5575.7	0
37ºC	L353P3KWT	4896.67	0
37ºC	L353P3KWT	4922.34	0
37ºC	L353P3KWT	5079.54	0
37ºC	L353P3KWT	5595.58	0
37ºC	L353P3KWT	6600.09	3
37ºC	L353P3KWT	4898.93	0
37ºC	L353P3KWT	5068.13	0
37ºC	L353P3KWT	5235.99	0
37ºC	L353P3KWT	4948.73	0
37ºC	L353P3KWT	4845.28	0
37ºC	L353P3KWT	5088.03	0
37ºC	L353P3KWT	5080.35	0
37ºC	L353P3KWT	5261.5	0
37ºC	L353P3KWT	4974.7	0
37ºC	L353P3KWT	5082.41	0
37ºC	L353P3KWT	4884.42	0
37ºC	L353P3KWT	5133.38	0
37ºC	L353P3KWT	5435.3	0
37ºC	L353P3KWT	5135.75	0
37ºC	L353P3KWT	5044.59	0
37ºC	L353P3KWT	5384.73	0
37ºC	L353P3KWT	4892.97	0
37ºC	L353P3KWT	4928.31	0
37ºC	L353P3KWT	4896.19	0
37ºC	L353P3KWT	5282.04	0
37ºC	L353P3KWT	5091.18	0
37ºC	L353P3KWT	4876.32	0
37ºC	L353P3KWT	5008.28	0
37ºC	L353P3KWT	4948.19	0
37ºC	L353P3KWT	4897.24	0
37ºC	L353P3KWT	4842.15	0
37ºC	L353P3KWT	5173.06	0
37ºC	L353P3KWT	4813.78	0
37ºC	L353P3KWT	4878.97	0
37ºC	L353P3KWT	5203.52	0
37ºC	L353P3KWT	4918.31	0
37ºC	L353P3KWT	5226.47	1
37ºC	L353P3KWT	4937.48	0
37ºC	L353P3KWT	5086.06	0
37ºC	L353P3KWT	5045.6	0
37ºC	L353P3KWT	4899.8	0
37ºC	L353P3KWT	4838.65	0
37ºC	L353P3KWT	5024.6	0
37ºC	L353P3KWT	4827.57	0
37ºC	L353P3KWT	4982.24	0
37ºC	L353P3KWT	4999.3	0
37ºC	L353P3KWT	4858.71	0
37ºC	L353P3KWT	5018.56	0
37ºC	L353P3KWT	4965.06	0
37ºC	L353P3KWT	5065.36	0
37ºC	L353P3KWT	4944.2	0
37ºC	L353P3KWT	4896.48	0
37ºC	L353P3KWT	4825.98	0
37ºC	L353P3KWT	5110.37	0
37ºC	L353P3KWT	4839.82	0
37ºC	L353P3KWT	5053.91	0
37ºC	L353P3KWT	4992.83	0
37ºC	L353P3KWT	4888.51	0
37ºC	L353P3KWT	5085.05	0
37ºC	L353P3KWT	4982.1	0
37ºC	L353P3KWT	4887.09	0
37ºC	L353P3KWT	5235.57	0
37ºC	L353P3KWT	5046	0
37ºC	L353P3KWT	4895.64	0
37ºC	L353P3KWT	5000.21	0
37ºC	L353P3KWT	5087.75	0
37ºC	L353P3KWT	4917.53	0
37ºC	L353P3KWT	5196.39	0
37ºC	L353P3KWT	4970.55	0
37ºC	L353P3KWT	5029.96	0
37ºC	L353P3KWT	5025.09	0
37ºC	L353P3KWT	5041.5	0
37ºC	L353P3KWT	4913.31	0
37ºC	L353P3KWT	4865.99	0
37ºC	L353P3KWT	4933.9	0
37ºC	L353P3KWT	4833.79	0
37ºC	L353P3KWT	4903.76	0
37ºC	L353P3KWT	4859.82	0
37ºC	L353P3KWT	4858.33	0
37ºC	L353P3KWT	5289.95	0
37ºC	L353P3KWT	4753.08	0
37ºC	L353P3KWT	4938.1	0
37ºC	L353P3KWT	5149.41	0
37ºC	L353P3KWT	4873.14	0
37ºC	L353P3KWT	4399.07	0
37ºC	L353P3KWT	4703.29	0
37ºC	L353P3KWT	4574.33	0
37ºC	L353P3KWT	4648.2	0
37ºC	L353P3KWT	4870.31	0
37ºC	L353P3KWT	4701.29	0
37ºC	L353P3KWT	4954.33	0
37ºC	L353P3KWT	4793.58	0
37ºC	L353P3KWT	4898.86	0
37ºC	L353P3KWT	4929.06	0
37ºC	L353P3KWT	4848.07	0
37ºC	L353P3KWT	4994.35	0
37ºC	L353P3KWT	4940.7	0
37ºC	L353P3KWT	5104.75	0
37ºC	L353P3KWT	4969.93	0
37ºC	L353P3KWT	4958.63	0
37ºC	L353P3KWT	5311.78	0
37ºC	L353P3KWT	4920.67	0
37ºC	L353P3KWT	4961.18	0
37ºC	L353P3KWT	5153.08	0
37ºC	L353P3KWT	4873.11	0
37ºC	L353P3KWT	4983.75	0
37ºC	L353P3KWT	5190.01	0
37ºC	L353P3KWT	4902.65	0
37ºC	L353P3KWT	5008.94	0
37ºC	L353P3KWT	4780.1	0
37ºC	L353P3KWT	4952.95	0
37ºC	L353P3KWT	5400.01	0
37ºC	L353P3KWT	5430.31	0
37ºC	L353P3KWT	5020.55	0
37ºC	L353P3KWT	5351.97	0
37ºC	L353P3KWT	5102.25	0
37ºC	L353P3KWT	4822.8	0
37ºC	L353P3KWT	4970.83	0
37ºC	L353P3KWT	4955.55	0
37ºC	L353P3KWT	5801.28	1
37ºC	L353P3KWT	4979.34	0
37ºC	L353P3KWT	4850.81	0
37ºC	L353P3KWT	5643.23	0
37ºC	L353P3KWT	5086.68	0
37ºC	L353P3KWT	5006.11	0
37ºC	L353P3KWT	4905.53	0
37ºC	L353P3KWT	4909.19	0
37ºC	L353P3KWT	4892.31	0
37ºC	L353P3KWT	4912.04	0
37ºC	L353P3KWT	4946.49	0
37ºC	L353P3KWT	5016.53	0
37ºC	L353P3KWT	4961.27	0
37ºC	L353P3KWT	5785.6	0
37ºC	L353P3KWT	4887.91	0
37ºC	L353P3KWT	5133.89	0
37ºC	L353P3KWT	5072.03	0
37ºC	L353P3KWT	4990.68	0
37ºC	L353P3KWT	5065.33	0
37ºC	L353P3KWT	4968.68	0
37ºC	L353P3KWT	4971.41	0
37ºC	L353P3KWT	4817.66	0
37ºC	L353P3KWT	4976.73	0
37ºC	L353P3KWT	4982.94	0
37ºC	L353P3KWT	4996.46	0
37ºC	L353P3KWT	4939.65	0
37ºC	L353P3KWT	4931.9	0
37ºC	L353P3KWT	4927.3	0
37ºC	L353P3KWT	5002.36	0
37ºC	L353P3KWT	4923.29	0
37ºC	L353P3KWT	5014.19	0
37ºC	L353P3KWT	5308.33	0
37ºC	L353P3KWT	4883.08	0
37ºC	L353P3KWT	5026.83	0
37ºC	L353P3KWT	4937.27	0
37ºC	L353P3KWT	5123.84	0
37ºC	L353P3KWT	4904.26	0
37ºC	L353P3KWT	5067.76	0
37ºC	L353P3KWT	4967.71	0
37ºC	L353P3KWT	4950.74	0
37ºC	L353P3KWT	5138.95	0
37ºC	L353P3KWT	5156.84	0
37ºC	L353P3KWT	5110.55	0
37ºC	L353P3KWT	5852.89	0
37ºC	L353P3KWT	5210.29	0
37ºC	L353P3KWT	4796.74	0
37ºC	L353P3KWT	4929.66	0
37ºC	L353P3KWT	4988.14	0
37ºC	L353P3KWT	5005.5	0
37ºC	L353P3KWT	5608.53	0
37ºC	L353P3KWT	6062.06	0
37ºC	L353P3KWT	5020.14	0
37ºC	L353P3KWT	4908.92	0
37ºC	L353P3KWT	5026.88	0
37ºC	L353P3KWT	5885.06	0
37ºC	L353P3KWT	4921.66	1
37ºC	L353P3KWT	5896.35	0
37ºC	L353P3KWT	5139.54	0
37ºC	L353P3KWT	5002.26	0
37ºC	L353P3KWT	15381.2	0
37ºC	L353P3KWT	4916.57	0
37ºC	L353P3KWT	4825.08	0
37ºC	L353P3KWT	5576.45	0
37ºC	L353P3KWT	4958.86	0
37ºC	L353P3KWT	5188.86	0
37ºC	L353P3KWT	5017.66	0
37ºC	L353P3KWT	4933.17	0
37ºC	L353P3KWT	4918.29	0
37ºC	L353P3KWT	4911.59	0
37ºC	L353P3KWT	5053.17	0
37ºC	L353P3KWT	5017.34	0
37ºC	L353P3KWT	4729.78	0
37ºC	L353P3KWT	5059.46	0
37ºC	L353P3KWT	5177.09	0
37ºC	L353P3KWT	5142.25	0
37ºC	L353P3KWT	4920.76	0
37ºC	L353P3KWT	5103.81	0
37ºC	L353P3KWT	5079.81	0
37ºC	L353P3KWT	4918.35	0
37ºC	L353P3KWT	4914.5	0
37ºC	L353P3KWT	4860.56	0
37ºC	L353P3KWT	5332.31	0
37ºC	L353P3KWT	4887.45	0
37ºC	L353P3KWT	5124.41	0
37ºC	L353P3KWT	4706.39	0
37ºC	L353P3KWT	5034.79	0
37ºC	L353P3KWT	4919.65	0
37ºC	L353P3KWT	4927.83	0
37ºC	L353P3KWT	4830.74	0
37ºC	L353P3KWT	4921.8	0
37ºC	L353P3KWT	5011.26	0
[truncated: 368,771 more rows]
