# Supplementary material for: Cryo-sensitive aggregation triggers NLRP3 inflammasome assembly in cryopyrin-associated periodic syndrome
Source: eLife. 2022 May 26;11:e75166. doi: 10.7554/eLife.75166 (PMC9177154; doi:10.7554/eLife.75166)
Supplement: Figure 4—figure supplement 1—source data 1. [file elife-75166-fig4-figsupp1-data1.zip]

Archive with 13 entries (10 files):
- Figure4ΓÇôfigure_supplement1-Source_data1/
- Figure4ΓÇôfigure_supplement1-Source_data1/.DS_Store
- __MACOSX/
- __MACOSX/Figure4ΓÇôfigure_supplement1-Source_data1/
- __MACOSX/Figure4ΓÇôfigure_supplement1-Source_data1/._.DS_Store
- Figure4ΓÇôfigure_supplement1-Source_data1/Fig4_S1C_actin_labeled.tif
- __MACOSX/Figure4ΓÇôfigure_supplement1-Source_data1/._Fig4_S1C_actin_labeled.tif
- Figure4ΓÇôfigure_supplement1-Source_data1/Fig4_S1C_actin_raw.tif
- __MACOSX/Figure4ΓÇôfigure_supplement1-Source_data1/._Fig4_S1C_actin_raw.tif
- Figure4ΓÇôfigure_supplement1-Source_data1/Fig4S1C_NEK7_labeled.tif
- __MACOSX/Figure4ΓÇôfigure_supplement1-Source_data1/._Fig4S1C_NEK7_labeled.tif
- Figure4ΓÇôfigure_supplement1-Source_data1/Fig4S1C_NEK7_raw.tif
- __MACOSX/Figure4ΓÇôfigure_supplement1-Source_data1/._Fig4S1C_NEK7_raw.tif
