# Supplementary material for: Cryo-sensitive aggregation triggers NLRP3 inflammasome assembly in cryopyrin-associated periodic syndrome
Source: eLife. 2022 May 26;11:e75166. doi: 10.7554/eLife.75166 (PMC9177154; doi:10.7554/eLife.75166)
Supplement: Figure 4—figure supplement 1—source data 2. [file elife-75166-fig4-figsupp1-data2.zip]

Archive with 13 entries (10 files):
- Figure4ΓÇôfigure_supplement1-Source_data2/
- Figure4ΓÇôfigure_supplement1-Source_data2/.DS_Store
- __MACOSX/
- __MACOSX/Figure4ΓÇôfigure_supplement1-Source_data2/
- __MACOSX/Figure4ΓÇôfigure_supplement1-Source_data2/._.DS_Store
- Figure4ΓÇôfigure_supplement1-Source_data2/Fig4S1F_actin_labeled.tif
- __MACOSX/Figure4ΓÇôfigure_supplement1-Source_data2/._Fig4S1F_actin_labeled.tif
- Figure4ΓÇôfigure_supplement1-Source_data2/Fig4S1F_actin_raw.tif
- __MACOSX/Figure4ΓÇôfigure_supplement1-Source_data2/._Fig4S1F_actin_raw.tif
- Figure4ΓÇôfigure_supplement1-Source_data2/Fig4S1F_NLRP3_labeled.tif
- __MACOSX/Figure4ΓÇôfigure_supplement1-Source_data2/._Fig4S1F_NLRP3_labeled.tif
- Figure4ΓÇôfigure_supplement1-Source_data2/Fig4S1F_NLRP3_raw.tif
- __MACOSX/Figure4ΓÇôfigure_supplement1-Source_data2/._Fig4S1F_NLRP3_raw.tif
