# Supplementary material for: Cryo-sensitive aggregation triggers NLRP3 inflammasome assembly in cryopyrin-associated periodic syndrome
Source: eLife. 2022 May 26;11:e75166. doi: 10.7554/eLife.75166 (PMC9177154; doi:10.7554/eLife.75166)
Supplement: Figure 5—source data 2. [file elife-75166-fig5-data2.csv]

	Ca-	Ca-DOX	Ca+	Ca+DOX
Speck_count3h	4	25	13	15
Speck_count4h	4	24	11	35
Speck_count5h	4	30	10	89
Speck_count6h	7	34	10	159
Nuclei_count	751	1050	906	1077
