# Supplementary material for: Cryo-sensitive aggregation triggers NLRP3 inflammasome assembly in cryopyrin-associated periodic syndrome
Source: eLife. 2022 May 26;11:e75166. doi: 10.7554/eLife.75166 (PMC9177154; doi:10.7554/eLife.75166)
Supplement: Figure 5—source data 3. [file elife-75166-fig5-data3.txt]

Temp	ID	Intensity	Foci_number	Group
37ºC	1	4518.44	0	WTCa-
37ºC	1	4377.02	0	WTCa-
37ºC	1	4386.44	0	WTCa-
37ºC	1	4468.38	0	WTCa-
37ºC	1	4340.08	0	WTCa-
37ºC	1	5078.96	0	WTCa-
37ºC	1	4457.81	0	WTCa-
37ºC	1	4643.12	0	WTCa-
37ºC	1	4492.23	0	WTCa-
37ºC	1	4499.72	0	WTCa-
37ºC	1	4541.05	0	WTCa-
37ºC	1	4845.73	0	WTCa-
37ºC	1	6625.04	0	WTCa-
37ºC	1	4837.81	0	WTCa-
37ºC	1	4650.72	0	WTCa-
37ºC	1	4566.05	0	WTCa-
37ºC	1	4914.17	0	WTCa-
37ºC	1	4642.65	0	WTCa-
37ºC	1	4748.06	0	WTCa-
37ºC	1	4943.4	0	WTCa-
37ºC	1	5272.29	0	WTCa-
37ºC	1	4887.01	0	WTCa-
37ºC	1	5786.63	0	WTCa-
37ºC	1	4945.84	0	WTCa-
37ºC	1	4882.02	0	WTCa-
37ºC	1	5176.9	0	WTCa-
37ºC	1	4925.13	0	WTCa-
37ºC	1	5498.55	0	WTCa-
37ºC	1	5155.52	0	WTCa-
37ºC	1	4723	0	WTCa-
37ºC	1	4536.35	0	WTCa-
37ºC	1	4879.97	0	WTCa-
37ºC	1	4844.12	0	WTCa-
37ºC	1	5039.63	0	WTCa-
37ºC	1	4795.19	0	WTCa-
37ºC	1	4935.75	0	WTCa-
37ºC	1	4913.39	0	WTCa-
37ºC	1	4853.93	0	WTCa-
37ºC	1	5714.15	0	WTCa-
37ºC	1	4686.35	0	WTCa-
37ºC	1	4896.4	0	WTCa-
37ºC	1	5131.96	0	WTCa-
37ºC	1	4587.23	0	WTCa-
37ºC	1	4734.2	0	WTCa-
37ºC	1	4854.59	0	WTCa-
37ºC	1	5075.79	0	WTCa-
37ºC	1	5095.34	0	WTCa-
37ºC	1	5673.6	0	WTCa-
37ºC	1	4792.41	0	WTCa-
37ºC	1	5058.9	0	WTCa-
37ºC	1	4928.53	0	WTCa-
37ºC	1	5886.1	0	WTCa-
37ºC	1	5025.17	0	WTCa-
37ºC	1	4966.45	0	WTCa-
37ºC	1	4936.45	0	WTCa-
37ºC	1	4856.13	0	WTCa-
37ºC	1	5642.41	0	WTCa-
37ºC	1	4691.29	0	WTCa-
37ºC	1	4520.15	0	WTCa-
37ºC	1	4944	0	WTCa-
37ºC	1	5051.54	0	WTCa-
37ºC	1	4884.26	0	WTCa-
37ºC	1	4826.34	0	WTCa-
37ºC	1	4838.83	0	WTCa-
37ºC	1	4577.4	0	WTCa-
37ºC	1	5156.13	0	WTCa-
37ºC	1	5053.51	0	WTCa-
37ºC	1	4916.89	0	WTCa-
37ºC	1	4998.8	0	WTCa-
37ºC	1	6051.09	0	WTCa-
37ºC	1	5757.45	0	WTCa-
37ºC	1	5431.46	0	WTCa-
37ºC	1	5161.24	0	WTCa-
37ºC	1	5442.67	0	WTCa-
37ºC	1	5219.92	0	WTCa-
37ºC	1	5513.71	0	WTCa-
37ºC	1	6072.52	0	WTCa-
37ºC	1	4714.41	0	WTCa-
37ºC	1	5177.63	0	WTCa-
37ºC	1	5686.24	0	WTCa-
37ºC	1	4702.73	0	WTCa-
37ºC	1	4562	0	WTCa-
37ºC	1	4680.53	0	WTCa-
37ºC	1	5832.01	0	WTCa-
37ºC	1	5462.13	0	WTCa-
37ºC	1	4889.36	0	WTCa-
37ºC	1	5007.27	0	WTCa-
37ºC	1	4858.31	0	WTCa-
37ºC	1	5517.05	0	WTCa-
37ºC	1	4710.21	0	WTCa-
37ºC	1	5282.29	0	WTCa-
37ºC	1	4780.79	0	WTCa-
37ºC	1	4999.64	0	WTCa-
37ºC	1	4836.73	0	WTCa-
37ºC	1	5086.9	0	WTCa-
37ºC	1	5118.69	0	WTCa-
37ºC	1	4773.17	0	WTCa-
37ºC	1	4910.82	0	WTCa-
37ºC	1	5310.91	0	WTCa-
37ºC	1	4898.16	0	WTCa-
37ºC	1	4899.03	0	WTCa-
37ºC	1	5112.22	0	WTCa-
37ºC	1	5004.3	0	WTCa-
37ºC	1	4977.22	0	WTCa-
37ºC	1	4809.09	0	WTCa-
37ºC	1	4859.46	0	WTCa-
37ºC	1	4894.84	0	WTCa-
37ºC	1	5005.26	0	WTCa-
37ºC	1	4834.2	0	WTCa-
37ºC	1	4946.03	0	WTCa-
37ºC	1	5055.29	0	WTCa-
37ºC	1	5450.5	0	WTCa-
37ºC	1	5220.25	0	WTCa-
37ºC	1	5292.3	0	WTCa-
37ºC	1	4967.6	0	WTCa-
37ºC	1	5054.98	0	WTCa-
37ºC	1	4814.22	0	WTCa-
37ºC	1	5238.62	0	WTCa-
37ºC	1	4762.11	0	WTCa-
37ºC	1	5147.48	0	WTCa-
37ºC	1	5041.25	0	WTCa-
37ºC	1	5292.73	0	WTCa-
37ºC	1	4706.25	0	WTCa-
37ºC	1	4649.13	0	WTCa-
37ºC	1	4949.95	0	WTCa-
37ºC	1	4732.14	0	WTCa-
37ºC	1	4737.78	0	WTCa-
37ºC	1	5962.15	0	WTCa-
37ºC	1	4863.41	0	WTCa-
37ºC	1	4825.89	0	WTCa-
37ºC	1	5296.34	0	WTCa-
37ºC	1	5095.36	0	WTCa-
37ºC	1	5062.41	0	WTCa-
37ºC	1	4790	0	WTCa-
37ºC	1	4902.65	0	WTCa-
37ºC	1	5156.03	0	WTCa-
37ºC	1	5142.21	0	WTCa-
37ºC	1	5143.42	0	WTCa-
37ºC	1	4892.94	0	WTCa-
37ºC	1	4635.65	0	WTCa-
37ºC	1	5012.07	0	WTCa-
37ºC	1	5277.32	0	WTCa-
37ºC	1	4976.98	0	WTCa-
37ºC	1	4774.36	0	WTCa-
37ºC	1	5414.32	0	WTCa-
37ºC	1	5287.23	0	WTCa-
37ºC	1	4707.22	0	WTCa-
37ºC	1	4746.44	0	WTCa-
37ºC	1	4727.54	0	WTCa-
37ºC	1	4578.45	0	WTCa-
37ºC	1	4957.29	0	WTCa-
37ºC	1	4730.7	0	WTCa-
37ºC	1	5545.54	0	WTCa-
37ºC	1	4588.37	0	WTCa-
37ºC	1	4924.72	0	WTCa-
37ºC	1	4888.9	0	WTCa-
37ºC	1	4694.27	0	WTCa-
37ºC	1	4942.18	0	WTCa-
37ºC	1	4766.55	0	WTCa-
37ºC	1	4966.01	0	WTCa-
37ºC	1	5585.46	0	WTCa-
37ºC	1	5162.8	0	WTCa-
37ºC	1	5249.22	0	WTCa-
37ºC	1	4868.65	0	WTCa-
37ºC	1	5429.92	0	WTCa-
37ºC	1	5139.54	0	WTCa-
37ºC	1	4801.37	0	WTCa-
37ºC	1	4833.35	1	WTCa-
37ºC	1	5166.31	0	WTCa-
37ºC	1	4749.65	0	WTCa-
37ºC	1	5914.63	0	WTCa-
37ºC	1	4798.32	0	WTCa-
37ºC	1	4715.91	0	WTCa-
37ºC	1	5021.06	0	WTCa-
37ºC	1	4952.44	0	WTCa-
37ºC	1	5276.14	0	WTCa-
37ºC	1	4908.34	0	WTCa-
37ºC	1	5026.09	0	WTCa-
37ºC	1	4900.73	0	WTCa-
37ºC	1	5072.2	0	WTCa-
37ºC	1	4896.6	0	WTCa-
37ºC	1	4969.24	0	WTCa-
37ºC	1	4768.74	0	WTCa-
37ºC	1	4985.99	0	WTCa-
37ºC	1	4797.75	0	WTCa-
37ºC	1	4799.79	0	WTCa-
37ºC	1	4710	0	WTCa-
37ºC	1	4930.46	0	WTCa-
37ºC	1	4863.79	0	WTCa-
37ºC	1	4831.79	0	WTCa-
37ºC	1	4626.29	0	WTCa-
37ºC	1	4812.21	0	WTCa-
37ºC	1	4807.89	0	WTCa-
37ºC	1	4864.7	0	WTCa-
37ºC	1	4779.31	0	WTCa-
37ºC	1	4733.07	0	WTCa-
37ºC	1	5040.92	0	WTCa-
37ºC	1	4854.2	0	WTCa-
37ºC	1	5094.06	0	WTCa-
37ºC	1	4937.3	0	WTCa-
37ºC	1	4987.5	0	WTCa-
37ºC	1	5271.6	0	WTCa-
37ºC	1	4791.64	0	WTCa-
37ºC	1	4701.71	0	WTCa-
37ºC	1	5432.45	0	WTCa-
37ºC	1	4868.1	0	WTCa-
37ºC	1	5405.02	0	WTCa-
37ºC	1	4819.52	0	WTCa-
37ºC	1	4723.31	0	WTCa-
37ºC	1	4910.19	0	WTCa-
37ºC	1	4697.56	0	WTCa-
37ºC	1	4988.54	0	WTCa-
37ºC	1	4611.47	0	WTCa-
37ºC	1	4753.66	0	WTCa-
37ºC	1	4654.23	0	WTCa-
37ºC	1	4751.02	0	WTCa-
37ºC	1	4939.1	0	WTCa-
37ºC	1	4866.99	0	WTCa-
37ºC	1	4952.79	0	WTCa-
37ºC	1	4663.82	0	WTCa-
37ºC	1	4685.24	0	WTCa-
37ºC	1	4799.56	0	WTCa-
37ºC	1	4679.79	0	WTCa-
37ºC	1	4673.77	0	WTCa-
37ºC	1	4583.91	0	WTCa-
37ºC	1	4598.55	0	WTCa-
37ºC	1	5141.51	0	WTCa-
37ºC	1	4564.87	0	WTCa-
37ºC	1	4631.08	0	WTCa-
37ºC	1	4711.82	0	WTCa-
37ºC	1	4630.89	0	WTCa-
37ºC	1	4712.7	0	WTCa-
37ºC	1	4571.15	0	WTCa-
37ºC	1	5067.05	0	WTCa-
37ºC	1	4506.98	0	WTCa-
37ºC	1	5079.53	0	WTCa-
37ºC	1	5211.98	0	WTCa-
37ºC	1	5051.87	0	WTCa-
37ºC	1	4840.27	0	WTCa-
37ºC	1	5157.7	0	WTCa-
37ºC	1	5425.2	0	WTCa-
37ºC	1	4667.49	0	WTCa-
37ºC	1	4769.34	0	WTCa-
37ºC	1	5056.83	0	WTCa-
37ºC	1	5274.95	0	WTCa-
37ºC	1	4915.86	0	WTCa-
37ºC	1	5639.73	0	WTCa-
37ºC	1	5004.37	0	WTCa-
37ºC	1	4576.37	0	WTCa-
37ºC	1	4840.24	0	WTCa-
37ºC	1	5113.02	0	WTCa-
37ºC	1	5079.57	0	WTCa-
37ºC	1	5256.04	0	WTCa-
37ºC	1	4980.86	0	WTCa-
37ºC	1	4724.56	0	WTCa-
37ºC	1	4968.13	0	WTCa-
37ºC	1	4899.07	0	WTCa-
37ºC	1	4757.87	0	WTCa-
37ºC	1	5309.05	0	WTCa-
37ºC	1	5450.96	0	WTCa-
37ºC	1	4809.37	0	WTCa-
37ºC	1	4952.01	0	WTCa-
37ºC	1	5244.36	0	WTCa-
37ºC	1	4937.22	0	WTCa-
37ºC	1	5185.76	0	WTCa-
37ºC	1	5284.49	0	WTCa-
37ºC	1	4995.88	0	WTCa-
37ºC	1	4779.21	0	WTCa-
37ºC	1	4819.04	0	WTCa-
37ºC	1	4923	0	WTCa-
37ºC	1	4696.67	0	WTCa-
37ºC	1	4803.47	0	WTCa-
37ºC	1	5026.27	0	WTCa-
37ºC	1	4663.41	0	WTCa-
37ºC	1	5140.27	0	WTCa-
37ºC	1	4846.17	0	WTCa-
37ºC	1	4827.22	0	WTCa-
37ºC	1	4955.04	0	WTCa-
37ºC	1	4960.86	0	WTCa-
37ºC	1	5368.01	0	WTCa-
37ºC	1	5188	0	WTCa-
37ºC	1	4813.46	0	WTCa-
37ºC	1	4728.61	0	WTCa-
37ºC	1	5040.18	0	WTCa-
37ºC	1	5293.51	0	WTCa-
37ºC	1	5356.86	0	WTCa-
37ºC	1	5009.1	0	WTCa-
37ºC	1	4634.95	0	WTCa-
37ºC	1	4243.2	0	WTCa-
37ºC	1	4861.48	0	WTCa-
37ºC	1	4789.99	0	WTCa-
37ºC	1	4468.93	0	WTCa-
37ºC	1	4420.7	0	WTCa-
37ºC	1	4466.37	0	WTCa-
37ºC	1	4575.46	0	WTCa-
37ºC	1	4277.76	0	WTCa-
37ºC	1	4368.38	0	WTCa-
37ºC	1	4456.72	0	WTCa-
37ºC	1	4521.27	0	WTCa-
37ºC	1	4495.49	0	WTCa-
37ºC	1	4492.1	0	WTCa-
37ºC	1	5052.7	0	WTCa-
37ºC	1	4829.21	0	WTCa-
37ºC	1	4783.07	0	WTCa-
37ºC	1	4588.29	0	WTCa-
37ºC	1	4835.03	0	WTCa-
37ºC	1	4560.33	0	WTCa-
37ºC	1	4752.32	0	WTCa-
37ºC	1	4960.48	0	WTCa-
37ºC	1	4875.17	0	WTCa-
37ºC	1	4581.46	0	WTCa-
37ºC	1	4618.63	0	WTCa-
37ºC	1	4716.98	0	WTCa-
37ºC	1	4620.28	0	WTCa-
37ºC	1	4906.82	0	WTCa-
37ºC	1	5147.16	0	WTCa-
37ºC	1	5287.86	0	WTCa-
37ºC	1	5084.09	0	WTCa-
37ºC	1	4545.19	0	WTCa-
37ºC	1	4948.46	0	WTCa-
37ºC	1	5483.63	0	WTCa-
37ºC	1	4892.84	0	WTCa-
37ºC	1	5390.24	0	WTCa-
37ºC	1	4571.9	0	WTCa-
37ºC	1	4689.19	0	WTCa-
37ºC	1	4920.18	0	WTCa-
37ºC	1	4803.05	0	WTCa-
37ºC	1	4691.48	0	WTCa-
37ºC	1	4599.07	0	WTCa-
37ºC	1	5381.95	0	WTCa-
37ºC	1	4536.78	0	WTCa-
37ºC	1	4833.89	0	WTCa-
37ºC	1	4803.24	0	WTCa-
37ºC	1	4822.69	0	WTCa-
37ºC	1	4556.92	0	WTCa-
37ºC	1	4916.66	0	WTCa-
37ºC	1	4707.71	0	WTCa-
37ºC	1	4977.17	0	WTCa-
37ºC	1	4670.61	0	WTCa-
37ºC	1	5892.82	0	WTCa-
37ºC	1	6090.45	0	WTCa-
37ºC	1	4656.71	0	WTCa-
37ºC	1	4693.31	0	WTCa-
37ºC	1	4804.49	0	WTCa-
37ºC	1	4636.34	0	WTCa-
37ºC	1	4514.61	0	WTCa-
37ºC	1	4968.51	0	WTCa-
37ºC	1	5629.91	0	WTCa-
37ºC	1	4704.52	0	WTCa-
37ºC	1	5125.41	0	WTCa-
37ºC	1	4655.58	0	WTCa-
37ºC	1	4676.11	0	WTCa-
37ºC	1	4536.39	0	WTCa-
37ºC	1	4580.54	0	WTCa-
37ºC	1	4877.6	0	WTCa-
37ºC	1	4519.4	0	WTCa-
37ºC	1	5414.29	0	WTCa-
37ºC	1	4606.63	0	WTCa-
37ºC	1	4885.79	0	WTCa-
37ºC	1	4528.83	0	WTCa-
37ºC	1	4813.64	0	WTCa-
37ºC	1	4531.38	0	WTCa-
37ºC	1	4526.73	0	WTCa-
37ºC	1	4622.02	0	WTCa-
37ºC	1	4551.18	0	WTCa-
37ºC	1	4859.5	0	WTCa-
37ºC	1	4684.37	0	WTCa-
37ºC	1	4534.37	0	WTCa-
37ºC	1	4713.65	0	WTCa-
37ºC	1	4355.57	0	WTCa-
37ºC	1	4458.58	0	WTCa-
37ºC	1	4634.83	0	WTCa-
37ºC	1	4716.51	0	WTCa-
37ºC	1	4625.92	0	WTCa-
37ºC	1	4586.17	0	WTCa-
37ºC	1	4531.82	0	WTCa-
37ºC	1	5131.96	0	WTCa-
37ºC	1	4669.59	0	WTCa-
37ºC	1	4516.27	0	WTCa-
37ºC	1	4565.42	0	WTCa-
37ºC	1	4622.35	0	WTCa-
37ºC	1	4629.87	0	WTCa-
37ºC	1	4576.11	0	WTCa-
37ºC	1	4693.56	0	WTCa-
37ºC	1	4677.69	0	WTCa-
37ºC	1	4550.99	0	WTCa-
37ºC	1	4500.91	0	WTCa-
37ºC	1	4533.24	0	WTCa-
37ºC	1	4535.67	0	WTCa-
37ºC	1	4657.46	0	WTCa-
37ºC	1	5082.46	0	WTCa-
37ºC	1	4538.92	0	WTCa-
37ºC	1	4672.84	0	WTCa-
37ºC	1	4670.21	0	WTCa-
37ºC	1	5180.5	0	WTCa-
37ºC	1	4821.98	0	WTCa-
37ºC	1	4435.22	0	WTCa-
37ºC	1	5766.73	0	WTCa-
37ºC	1	4676.54	0	WTCa-
37ºC	1	5872.97	0	WTCa-
37ºC	1	4899.86	0	WTCa-
37ºC	1	4949.24	0	WTCa-
37ºC	1	4853.23	0	WTCa-
37ºC	1	5182.57	0	WTCa-
37ºC	1	4835.33	0	WTCa-
37ºC	1	5479.71	0	WTCa-
37ºC	1	5055.64	0	WTCa-
37ºC	1	5029.88	0	WTCa-
37ºC	1	4823.16	0	WTCa-
37ºC	1	5581.55	0	WTCa-
37ºC	1	5000.6	0	WTCa-
37ºC	1	5144.56	0	WTCa-
37ºC	1	4675.37	0	WTCa-
37ºC	1	4984.58	0	WTCa-
37ºC	1	6519.8	0	WTCa-
37ºC	1	4579.85	0	WTCa-
37ºC	1	5957.92	0	WTCa-
37ºC	1	4844.41	0	WTCa-
37ºC	1	4603.11	0	WTCa-
37ºC	1	4669.13	0	WTCa-
37ºC	1	4701.9	0	WTCa-
37ºC	1	4799.42	0	WTCa-
37ºC	1	4885.2	0	WTCa-
37ºC	1	4620.85	0	WTCa-
37ºC	1	5207.26	0	WTCa-
37ºC	1	4660.68	0	WTCa-
37ºC	1	4666.22	0	WTCa-
37ºC	1	4542.36	0	WTCa-
37ºC	1	4552.67	0	WTCa-
37ºC	1	4558.93	0	WTCa-
37ºC	1	4573.77	0	WTCa-
37ºC	1	4308.87	0	WTCa-
37ºC	1	4421.98	0	WTCa-
37ºC	1	4366.3	0	WTCa-
37ºC	1	4461.51	0	WTCa-
37ºC	1	4832.5	0	WTCa-
37ºC	1	4969.29	0	WTCa-
37ºC	1	4708.31	0	WTCa-
37ºC	1	4628.34	0	WTCa-
37ºC	1	4642.22	0	WTCa-
37ºC	1	4702.45	0	WTCa-
37ºC	1	4608.88	0	WTCa-
37ºC	1	4729.24	0	WTCa-
37ºC	1	4422.23	0	WTCa-
37ºC	1	4557.03	0	WTCa-
37ºC	1	4830.91	0	WTCa-
37ºC	1	4492.3	0	WTCa-
37ºC	1	4715.31	0	WTCa-
37ºC	1	4669.6	0	WTCa-
37ºC	1	4684.11	0	WTCa-
37ºC	1	4896.78	0	WTCa-
37ºC	1	4506.59	0	WTCa-
37ºC	1	5103.07	0	WTCa-
37ºC	1	4397.55	0	WTCa-
37ºC	1	4630.84	0	WTCa-
37ºC	1	4607.85	0	WTCa-
37ºC	1	4526.45	0	WTCa-
37ºC	1	4947.56	0	WTCa-
37ºC	1	4509.63	0	WTCa-
37ºC	1	4846.23	0	WTCa-
37ºC	1	4516.52	0	WTCa-
37ºC	1	4996.05	0	WTCa-
37ºC	1	5011	0	WTCa-
37ºC	1	4589.99	0	WTCa-
37ºC	1	4863.41	0	WTCa-
37ºC	1	4806.56	0	WTCa-
37ºC	1	5266.38	0	WTCa-
37ºC	1	4682.58	0	WTCa-
37ºC	1	5049.65	0	WTCa-
37ºC	1	4679.16	0	WTCa-
37ºC	1	4764.5	0	WTCa-
37ºC	1	5032.67	0	WTCa-
37ºC	1	4602.39	0	WTCa-
37ºC	1	5660.83	0	WTCa-
37ºC	1	5115.25	0	WTCa-
37ºC	1	4706.97	0	WTCa-
37ºC	1	4515.04	0	WTCa-
37ºC	1	5079.29	0	WTCa-
37ºC	1	5792.12	0	WTCa-
37ºC	1	4463.42	0	WTCa-
37ºC	1	4572.83	0	WTCa-
37ºC	1	4688.6	0	WTCa-
37ºC	1	4597.83	0	WTCa-
37ºC	1	4855.94	0	WTCa-
37ºC	1	4645	0	WTCa-
37ºC	1	5055.99	0	WTCa-
37ºC	1	4669.93	0	WTCa-
37ºC	1	4579.2	0	WTCa-
37ºC	1	4771.07	0	WTCa-
37ºC	1	4777.21	0	WTCa-
37ºC	1	4550.04	0	WTCa-
37ºC	1	5123.34	0	WTCa-
37ºC	1	5433.05	0	WTCa-
37ºC	1	4999.4	0	WTCa-
37ºC	1	5166.91	0	WTCa-
37ºC	1	5845.18	0	WTCa-
37ºC	1	4807.8	0	WTCa-
37ºC	1	5017.78	0	WTCa-
37ºC	1	4951.69	0	WTCa-
37ºC	1	5313.08	0	WTCa-
37ºC	1	4619.89	0	WTCa-
37ºC	1	4722.49	0	WTCa-
37ºC	1	4638.62	0	WTCa-
37ºC	1	4928.68	0	WTCa-
37ºC	1	4942.4	0	WTCa-
37ºC	1	4831.7	0	WTCa-
37ºC	1	4923.32	0	WTCa-
37ºC	1	4716.33	0	WTCa-
37ºC	1	5258.33	0	WTCa-
37ºC	1	4609.59	0	WTCa-
37ºC	1	4605.19	0	WTCa-
37ºC	1	4991.22	0	WTCa-
37ºC	1	4604.85	0	WTCa-
37ºC	1	4789.83	0	WTCa-
37ºC	1	4839.9	0	WTCa-
37ºC	1	5343.73	0	WTCa-
37ºC	1	5031.48	0	WTCa-
37ºC	1	4559.51	0	WTCa-
37ºC	1	4548.5	0	WTCa-
37ºC	1	5010.49	0	WTCa-
37ºC	1	4672.75	0	WTCa-
37ºC	1	4674.47	0	WTCa-
37ºC	1	4794.84	0	WTCa-
37ºC	1	4740.82	0	WTCa-
37ºC	1	5013.78	0	WTCa-
37ºC	1	4713.44	0	WTCa-
37ºC	1	5564.31	0	WTCa-
37ºC	1	4833.6	0	WTCa-
37ºC	1	4585.98	0	WTCa-
37ºC	1	4632.43	0	WTCa-
37ºC	1	4703.16	0	WTCa-
37ºC	1	5358.35	0	WTCa-
37ºC	1	5164.71	0	WTCa-
37ºC	1	4630.14	0	WTCa-
37ºC	1	4897.13	0	WTCa-
37ºC	1	4636.81	0	WTCa-
37ºC	1	5291.95	0	WTCa-
37ºC	1	4668.64	0	WTCa-
37ºC	1	4956.54	0	WTCa-
37ºC	1	4682.17	0	WTCa-
37ºC	1	4980.25	0	WTCa-
37ºC	1	4645.18	0	WTCa-
37ºC	1	4613.7	0	WTCa-
37ºC	1	4510.49	0	WTCa-
37ºC	1	5204.78	0	WTCa-
37ºC	1	4683.04	0	WTCa-
37ºC	1	4693.9	0	WTCa-
37ºC	1	5078.44	0	WTCa-
37ºC	1	4939.84	0	WTCa-
37ºC	1	5017.84	0	WTCa-
37ºC	1	4621.29	0	WTCa-
37ºC	1	5430.87	0	WTCa-
37ºC	1	4596.92	0	WTCa-
37ºC	1	4854.22	0	WTCa-
37ºC	1	4545.75	0	WTCa-
37ºC	1	4618.49	0	WTCa-
37ºC	1	4514.46	0	WTCa-
37ºC	1	4527.14	0	WTCa-
37ºC	1	4585.84	0	WTCa-
37ºC	1	4822.85	0	WTCa-
37ºC	1	4484.13	0	WTCa-
37ºC	1	4648.58	0	WTCa-
37ºC	1	4605.32	0	WTCa-
37ºC	1	4608.07	0	WTCa-
37ºC	1	4550.37	0	WTCa-
37ºC	1	4898.27	0	WTCa-
37ºC	1	4524.1	0	WTCa-
37ºC	1	5297.59	0	WTCa-
37ºC	1	4603.21	0	WTCa-
37ºC	1	4750.74	0	WTCa-
37ºC	1	4739.43	0	WTCa-
37ºC	1	4887.43	0	WTCa-
37ºC	1	4587.01	0	WTCa-
37ºC	1	4527.47	0	WTCa-
37ºC	1	4953.98	0	WTCa-
37ºC	1	4552.36	0	WTCa-
37ºC	1	4749.99	0	WTCa-
37ºC	1	5096.12	0	WTCa-
37ºC	1	4865.69	0	WTCa-
37ºC	1	4592.8	0	WTCa-
37ºC	1	4912.84	0	WTCa-
37ºC	1	4644.8	0	WTCa-
37ºC	1	4889.09	0	WTCa-
37ºC	1	4551.32	1	WTCa-
37ºC	1	4542.03	0	WTCa-
37ºC	1	4796.28	0	WTCa-
37ºC	1	5730.39	0	WTCa-
37ºC	1	5308.3	0	WTCa-
37ºC	1	4976.72	0	WTCa-
37ºC	1	4604.35	0	WTCa-
37ºC	1	5192.35	0	WTCa-
37ºC	1	4922.99	0	WTCa-
37ºC	1	4621.47	0	WTCa-
37ºC	1	4688.36	0	WTCa-
37ºC	1	5666.94	0	WTCa-
37ºC	1	4871.56	0	WTCa-
37ºC	1	4729.24	0	WTCa-
37ºC	1	4402.98	0	WTCa-
37ºC	1	4546.99	0	WTCa-
37ºC	1	4868.23	0	WTCa-
37ºC	1	4555.4	0	WTCa-
37ºC	1	4572.88	0	WTCa-
37ºC	1	4511.06	0	WTCa-
37ºC	1	5073.49	0	WTCa-
37ºC	1	4530.6	0	WTCa-
37ºC	1	4766	0	WTCa-
37ºC	1	4766.31	0	WTCa-
37ºC	1	4699.11	0	WTCa-
37ºC	1	4616.78	0	WTCa-
37ºC	1	4821.61	0	WTCa-
37ºC	1	4715.68	0	WTCa-
37ºC	1	4518.31	0	WTCa-
37ºC	1	4964.56	0	WTCa-
37ºC	1	4549.13	0	WTCa-
37ºC	1	4429.25	0	WTCa-
37ºC	1	4475	0	WTCa-
37ºC	1	4379.01	0	WTCa-
37ºC	1	4388.9	0	WTCa-
37ºC	1	4715.85	0	WTCa-
37ºC	1	4500.89	0	WTCa-
37ºC	1	4395.31	0	WTCa-
37ºC	1	4458.55	0	WTCa-
37ºC	1	4476.01	0	WTCa-
37ºC	1	4565.3	0	WTCa-
37ºC	1	4417.83	0	WTCa-
37ºC	1	5049.71	0	WTCa-
37ºC	1	4461.77	0	WTCa-
37ºC	1	4582.24	0	WTCa-
37ºC	1	4508.13	0	WTCa-
37ºC	1	4502.65	0	WTCa-
37ºC	1	4687.43	0	WTCa-
37ºC	1	4604.75	0	WTCa-
37ºC	1	4670.3	0	WTCa-
37ºC	1	4527.41	0	WTCa-
37ºC	1	4630.46	0	WTCa-
37ºC	1	4517.36	0	WTCa-
37ºC	1	4702.49	0	WTCa-
37ºC	1	4772.23	0	WTCa-
37ºC	1	4574.67	0	WTCa-
37ºC	1	4586.45	0	WTCa-
37ºC	1	4943.19	0	WTCa-
37ºC	1	4878.79	0	WTCa-
37ºC	1	4642.4	0	WTCa-
37ºC	1	4599.4	0	WTCa-
37ºC	1	4973.75	0	WTCa-
37ºC	1	4546.08	0	WTCa-
37ºC	1	4667.63	0	WTCa-
37ºC	1	4954.23	0	WTCa-
37ºC	1	4461.99	0	WTCa-
37ºC	1	5134.33	0	WTCa-
37ºC	1	4819.85	0	WTCa-
37ºC	1	4659.98	0	WTCa-
37ºC	1	5257.51	0	WTCa-
37ºC	1	4504.64	0	WTCa-
37ºC	1	4811.98	0	WTCa-
37ºC	1	4609.75	0	WTCa-
37ºC	1	4931.53	0	WTCa-
37ºC	1	4934.28	0	WTCa-
37ºC	1	4742.43	0	WTCa-
37ºC	1	4860.39	0	WTCa-
37ºC	1	4718.31	0	WTCa-
37ºC	1	5464.18	0	WTCa-
37ºC	1	4712.47	0	WTCa-
37ºC	1	4590.94	0	WTCa-
37ºC	1	5081.69	0	WTCa-
37ºC	1	4998.02	0	WTCa-
37ºC	1	4804.28	0	WTCa-
37ºC	1	4461.28	0	WTCa-
37ºC	1	4806.86	0	WTCa-
37ºC	1	4898.98	0	WTCa-
37ºC	1	5154.52	0	WTCa-
37ºC	1	5105.71	0	WTCa-
37ºC	1	4538.56	0	WTCa-
37ºC	1	4802.77	0	WTCa-
37ºC	1	4604.72	0	WTCa-
37ºC	1	4544.89	0	WTCa-
37ºC	1	5233.96	0	WTCa-
37ºC	1	4729.77	0	WTCa-
37ºC	1	4618.4	0	WTCa-
37ºC	1	4643.96	0	WTCa-
37ºC	1	5142.53	0	WTCa-
37ºC	1	4785.99	0	WTCa-
37ºC	1	5119.66	0	WTCa-
37ºC	1	4980.44	0	WTCa-
37ºC	1	4659.99	0	WTCa-
37ºC	1	4834.08	0	WTCa-
37ºC	1	4829.48	0	WTCa-
37ºC	1	5045.75	0	WTCa-
37ºC	1	4534.1	0	WTCa-
37ºC	1	4874.38	0	WTCa-
37ºC	1	4771.51	0	WTCa-
37ºC	1	4834.96	0	WTCa-
37ºC	1	4870.83	0	WTCa-
37ºC	1	4503.59	0	WTCa-
37ºC	1	4628.85	0	WTCa-
37ºC	1	5660.11	0	WTCa-
37ºC	1	5590.63	0	WTCa-
37ºC	1	4899.97	0	WTCa-
37ºC	1	4632.32	0	WTCa-
37ºC	1	4836.93	0	WTCa-
37ºC	1	4820.79	0	WTCa-
37ºC	1	4921.89	0	WTCa-
37ºC	1	4569.98	0	WTCa-
37ºC	1	4875.16	0	WTCa-
37ºC	1	4916.27	0	WTCa-
37ºC	1	5575.68	0	WTCa-
37ºC	1	4609	0	WTCa-
37ºC	1	4999.21	0	WTCa-
37ºC	1	4615.64	0	WTCa-
37ºC	1	4905.98	0	WTCa-
37ºC	1	5140.89	0	WTCa-
37ºC	1	4438.29	0	WTCa-
37ºC	1	4704.41	0	WTCa-
37ºC	1	4722	0	WTCa-
37ºC	1	4768.56	0	WTCa-
37ºC	1	4666.39	0	WTCa-
37ºC	1	4705.76	0	WTCa-
37ºC	1	5003.45	0	WTCa-
37ºC	1	4661.77	0	WTCa-
37ºC	1	5261.52	0	WTCa-
37ºC	1	4783.47	0	WTCa-
37ºC	1	4823.21	0	WTCa-
37ºC	1	4589.04	0	WTCa-
37ºC	1	4942.56	0	WTCa-
37ºC	1	5409.49	0	WTCa-
37ºC	1	4678.87	0	WTCa-
37ºC	1	5248.48	0	WTCa-
37ºC	1	4583.87	0	WTCa-
37ºC	1	4757.01	0	WTCa-
37ºC	1	4799.72	0	WTCa-
37ºC	1	4674.31	0	WTCa-
37ºC	1	4893.39	0	WTCa-
37ºC	1	5102.29	0	WTCa-
37ºC	1	5049.06	0	WTCa-
37ºC	1	4516.6	0	WTCa-
37ºC	1	4606.37	0	WTCa-
37ºC	1	4790.21	0	WTCa-
37ºC	1	4587.77	0	WTCa-
37ºC	1	4715.35	0	WTCa-
37ºC	1	5020.92	0	WTCa-
37ºC	1	5088.88	0	WTCa-
37ºC	1	4571.84	0	WTCa-
37ºC	1	4689.56	0	WTCa-
37ºC	1	4899.18	0	WTCa-
37ºC	1	4664.29	0	WTCa-
37ºC	1	5013.5	0	WTCa-
37ºC	1	4638.25	0	WTCa-
37ºC	1	4652.67	0	WTCa-
37ºC	1	4933.05	0	WTCa-
37ºC	1	4581.58	0	WTCa-
37ºC	1	4785.93	0	WTCa-
37ºC	1	4687.81	0	WTCa-
37ºC	1	4858.21	0	WTCa-
37ºC	1	4745.84	0	WTCa-
37ºC	1	5357.52	0	WTCa-
37ºC	1	4764.29	0	WTCa-
37ºC	1	4729.94	0	WTCa-
37ºC	1	4741.19	0	WTCa-
37ºC	1	4475.09	0	WTCa-
37ºC	1	4800.91	0	WTCa-
37ºC	1	4593.56	0	WTCa-
37ºC	1	4826.92	0	WTCa-
37ºC	1	4858.43	0	WTCa-
37ºC	1	4933.4	0	WTCa-
37ºC	1	5394.6	0	WTCa-
37ºC	1	4745.74	0	WTCa-
37ºC	1	5559.92	0	WTCa-
37ºC	1	4917.13	0	WTCa-
37ºC	1	4576.02	0	WTCa-
37ºC	1	4641.81	0	WTCa-
37ºC	1	4881.83	0	WTCa-
37ºC	1	4738.55	0	WTCa-
37ºC	1	4978.56	0	WTCa-
37ºC	1	5204.67	0	WTCa-
37ºC	1	4460.01	0	WTCa-
37ºC	1	4725.84	0	WTCa-
37ºC	1	4696.22	0	WTCa-
37ºC	1	5503.34	0	WTCa-
37ºC	1	4681.73	0	WTCa-
37ºC	1	4708.28	0	WTCa-
37ºC	1	4729.49	0	WTCa-
37ºC	1	4701.68	0	WTCa-
37ºC	1	5078.37	0	WTCa-
37ºC	1	4971.13	0	WTCa-
37ºC	1	4500.75	0	WTCa-
37ºC	1	4931.11	0	WTCa-
37ºC	1	4809.18	0	WTCa-
37ºC	1	4819.55	0	WTCa-
37ºC	1	4581.09	0	WTCa-
37ºC	1	4481.98	0	WTCa-
37ºC	1	5868.57	0	WTCa-
37ºC	1	4687.16	0	WTCa-
37ºC	1	5125.39	0	WTCa-
37ºC	1	4686.84	0	WTCa-
37ºC	1	5114.75	0	WTCa-
37ºC	1	4848.48	0	WTCa-
37ºC	1	4805.4	0	WTCa-
37ºC	1	4918.09	0	WTCa-
37ºC	1	4733.35	0	WTCa-
37ºC	1	4615.93	0	WTCa-
37ºC	1	4882.18	0	WTCa-
37ºC	1	4626.12	0	WTCa-
37ºC	1	4619.41	0	WTCa-
37ºC	1	5173.24	0	WTCa-
37ºC	1	4687.49	0	WTCa-
37ºC	1	4447.46	0	WTCa-
37ºC	1	5069.6	0	WTCa-
37ºC	1	4729.4	0	WTCa-
37ºC	1	4986.91	0	WTCa-
37ºC	1	4584.06	0	WTCa-
37ºC	1	4541.18	0	WTCa-
37ºC	1	4674.88	0	WTCa-
37ºC	1	4529.79	0	WTCa-
37ºC	1	4465.24	0	WTCa-
37ºC	1	4722.04	0	WTCa-
37ºC	1	4555.4	0	WTCa-
37ºC	1	4888.65	0	WTCa-
37ºC	1	4545.85	0	WTCa-
37ºC	1	4701.66	0	WTCa-
37ºC	1	4850.73	0	WTCa-
37ºC	1	4769.5	0	WTCa-
37ºC	1	4483.43	0	WTCa-
37ºC	1	4898.77	0	WTCa-
37ºC	1	4692.44	0	WTCa-
37ºC	1	4729.73	0	WTCa-
37ºC	1	5068.15	0	WTCa-
37ºC	1	4824.71	0	WTCa-
37ºC	1	5026.3	0	WTCa-
37ºC	1	4939.29	0	WTCa-
37ºC	1	4935.02	0	WTCa-
37ºC	1	4706.2	0	WTCa-
37ºC	1	4603.77	0	WTCa-
37ºC	1	4710.7	0	WTCa-
37ºC	1	4572.87	0	WTCa-
37ºC	1	4619.77	0	WTCa-
37ºC	1	4765.38	0	WTCa-
37ºC	1	4535.32	0	WTCa-
37ºC	1	4686.55	0	WTCa-
37ºC	1	4511.94	0	WTCa-
37ºC	1	4742.29	0	WTCa-
37ºC	1	4754.85	0	WTCa-
37ºC	1	4898.1	0	WTCa-
37ºC	1	5217.89	0	WTCa-
37ºC	1	5022.6	0	WTCa-
37ºC	1	4685.31	0	WTCa-
37ºC	1	4702.46	0	WTCa-
37ºC	1	4539.68	0	WTCa-
37ºC	1	4608.02	0	WTCa-
37ºC	1	5011.43	0	WTCa-
37ºC	1	4573.86	0	WTCa-
37ºC	1	4979.4	0	WTCa-
37ºC	1	4542.32	0	WTCa-
37ºC	1	4876.52	0	WTCa-
37ºC	1	4617.51	0	WTCa-
37ºC	1	4578.15	0	WTCa-
37ºC	1	5031.44	0	WTCa-
37ºC	1	4621.79	0	WTCa-
37ºC	1	5102.22	0	WTCa-
37ºC	1	4680.53	0	WTCa-
37ºC	1	4733.11	0	WTCa-
37ºC	1	4981.68	0	WTCa-
37ºC	1	5053.97	0	WTCa-
37ºC	1	4967.87	0	WTCa-
37ºC	1	4818.02	0	WTCa-
37ºC	1	4685.86	0	WTCa-
37ºC	1	4711.1	0	WTCa-
37ºC	1	4464.79	0	WTCa-
37ºC	1	5053.31	0	WTCa-
37ºC	1	4521.94	0	WTCa-
37ºC	1	4587.12	0	WTCa-
37ºC	1	4801.84	0	WTCa-
37ºC	1	4643.41	0	WTCa-
37ºC	1	4788.83	0	WTCa-
37ºC	1	4886.32	0	WTCa-
37ºC	1	4739	0	WTCa-
37ºC	1	4868.99	0	WTCa-
37ºC	1	4616.25	0	WTCa-
37ºC	1	5105.35	0	WTCa-
37ºC	1	4552.72	0	WTCa-
37ºC	1	5449.59	0	WTCa-
37ºC	1	4628.98	0	WTCa-
37ºC	1	4843.94	0	WTCa-
37ºC	1	5141.51	0	WTCa-
37ºC	1	4908.31	0	WTCa-
37ºC	1	4760.59	0	WTCa-
37ºC	1	5029.13	0	WTCa-
37ºC	1	4881.2	0	WTCa-
37ºC	1	4392.11	0	WTCa-
37ºC	1	5157.82	0	WTCa-
37ºC	1	5407.55	0	WTCa-
37ºC	1	4934.19	0	WTCa-
37ºC	1	5351.99	0	WTCa-
37ºC	1	5295.24	0	WTCa-
37ºC	1	4770.17	0	WTCa-
37ºC	1	4914.12	0	WTCa-
37ºC	1	4915.64	0	WTCa-
37ºC	1	5563.8	0	WTCa-
37ºC	1	4791.6	0	WTCa-
37ºC	1	4985.19	0	WTCa-
37ºC	1	4761.52	0	WTCa-
37ºC	1	4688.94	0	WTCa-
37ºC	1	4473.93	0	WTCa-
37ºC	1	4622.82	0	WTCa-
37ºC	1	4867.38	0	WTCa-
37ºC	1	4577.95	0	WTCa-
37ºC	1	5446.47	0	WTCa-
37ºC	1	4692.12	0	WTCa-
37ºC	1	4620.47	0	WTCa-
37ºC	1	5440.78	0	WTCa-
37ºC	1	4831.2	0	WTCa-
37ºC	1	4529.83	0	WTCa-
37ºC	1	4803.16	0	WTCa-
37ºC	1	4660.85	0	WTCa-
37ºC	1	5052.54	0	WTCa-
37ºC	1	4533.29	0	WTCa-
37ºC	1	4632.45	0	WTCa-
37ºC	1	4594.65	0	WTCa-
37ºC	1	4501.79	0	WTCa-
37ºC	1	5227.52	0	WTCa-
37ºC	1	4663.1	0	WTCa-
37ºC	1	4722.36	0	WTCa-
37ºC	1	4972.61	0	WTCa-
37ºC	1	4682.49	0	WTCa-
37ºC	1	5262.8	0	WTCa-
37ºC	1	4696.59	0	WTCa-
37ºC	1	4857.32	0	WTCa-
37ºC	1	4684.29	0	WTCa-
37ºC	1	5096.58	0	WTCa-
37ºC	1	5214.87	0	WTCa-
37ºC	1	4669.74	0	WTCa-
37ºC	1	5151.62	0	WTCa-
37ºC	1	4674.58	0	WTCa-
37ºC	1	4541.64	0	WTCa-
37ºC	1	4452.25	0	WTCa-
37ºC	1	4485.59	0	WTCa-
37ºC	1	4500.87	0	WTCa-
37ºC	1	4682.42	0	WTCa-
37ºC	1	4469.68	0	WTCa-
37ºC	1	4561.52	0	WTCa-
37ºC	1	4925.1	0	WTCa-
37ºC	1	4645.95	0	WTCa-
37ºC	1	4866.66	0	WTCa-
37ºC	1	4604.09	0	WTCa-
37ºC	1	4843.8	0	WTCa-
37ºC	1	4837.11	0	WTCa-
37ºC	1	4768.32	0	WTCa-
37ºC	1	4548.31	0	WTCa-
37ºC	1	4775.78	0	WTCa-
37ºC	1	4807.51	0	WTCa-
37ºC	1	4685.94	0	WTCa-
37ºC	1	4955.14	0	WTCa-
37ºC	1	4749.17	0	WTCa-
37ºC	1	4822.68	0	WTCa-
37ºC	1	4846.62	0	WTCa-
37ºC	1	4857.28	0	WTCa-
37ºC	1	4589.96	0	WTCa-
37ºC	1	4597.86	0	WTCa-
37ºC	1	4758.46	0	WTCa-
37ºC	1	4783.58	0	WTCa-
37ºC	1	4960.96	0	WTCa-
37ºC	1	5227.33	0	WTCa-
37ºC	1	4646.65	0	WTCa-
37ºC	1	4715.93	0	WTCa-
37ºC	1	5724.46	0	WTCa-
37ºC	1	4667.7	0	WTCa-
37ºC	1	4725.19	0	WTCa-
37ºC	1	5526.97	0	WTCa-
37ºC	1	4744.34	0	WTCa-
37ºC	1	4576.61	0	WTCa-
37ºC	1	4624.15	0	WTCa-
37ºC	1	4695.35	0	WTCa-
37ºC	1	4871.1	0	WTCa-
37ºC	1	4627.97	0	WTCa-
37ºC	1	4561.87	0	WTCa-
37ºC	1	4917.19	0	WTCa-
37ºC	1	4763.86	0	WTCa-
37ºC	1	4629.83	0	WTCa-
37ºC	1	4582.16	0	WTCa-
37ºC	1	4294.21	0	WTCa-
37ºC	1	4557.84	0	WTCa-
37ºC	1	4454.57	0	WTCa-
37ºC	1	4800.21	0	WTCa-
37ºC	1	5030.05	0	WTCa-
37ºC	1	4640.63	0	WTCa-
37ºC	1	4529.82	0	WTCa-
37ºC	1	4542.59	0	WTCa-
37ºC	1	4647.96	0	WTCa-
37ºC	1	4669.22	0	WTCa-
37ºC	1	4558.7	0	WTCa-
37ºC	1	4520.52	0	WTCa-
37ºC	1	5221.55	0	WTCa-
37ºC	1	5070.94	0	WTCa-
37ºC	1	4793.96	0	WTCa-
37ºC	1	4735.33	0	WTCa-
37ºC	1	4625.83	0	WTCa-
37ºC	1	4522.51	0	WTCa-
37ºC	1	4659.66	0	WTCa-
37ºC	1	4867.28	0	WTCa-
37ºC	1	5108.03	0	WTCa-
37ºC	1	5009.89	0	WTCa-
37ºC	1	4833.92	0	WTCa-
37ºC	1	4740.59	0	WTCa-
37ºC	1	4514.77	0	WTCa-
37ºC	1	4392.06	0	WTCa-
37ºC	1	4600.37	0	WTCa-
37ºC	1	4802.13	0	WTCa-
37ºC	1	4730.17	0	WTCa-
37ºC	1	4902.51	0	WTCa-
37ºC	1	4832.85	0	WTCa-
37ºC	1	4905.18	0	WTCa-
37ºC	1	4732.91	0	WTCa-
37ºC	1	5496.21	0	WTCa-
37ºC	1	4869.54	0	WTCa-
37ºC	1	5083.49	0	WTCa-
37ºC	1	4531.31	0	WTCa-
37ºC	1	5072.15	0	WTCa-
37ºC	1	4897.46	0	WTCa-
37ºC	1	4798.37	0	WTCa-
37ºC	1	4680.11	0	WTCa-
37ºC	1	5445.03	0	WTCa-
37ºC	1	5239.19	0	WTCa-
37ºC	1	5351.18	0	WTCa-
37ºC	1	4705.9	0	WTCa-
37ºC	1	4896.1	0	WTCa-
37ºC	1	5082.68	0	WTCa-
37ºC	1	4507.27	0	WTCa-
37ºC	1	4641.11	0	WTCa-
37ºC	1	4740.84	0	WTCa-
37ºC	1	4486.22	0	WTCa-
37ºC	1	4890.39	0	WTCa-
37ºC	1	5164.38	0	WTCa-
37ºC	1	4589.42	0	WTCa-
37ºC	1	4790.2	0	WTCa-
37ºC	1	4690.75	0	WTCa-
37ºC	1	5569.41	1	WTCa-
37ºC	1	4529.93	0	WTCa-
37ºC	1	4639.67	0	WTCa-
37ºC	1	4431.62	0	WTCa-
37ºC	1	5469.45	0	WTCa-
37ºC	1	5407.47	0	WTCa-
37ºC	1	5538.13	0	WTCa-
37ºC	1	4511.44	0	WTCa-
37ºC	1	4479.44	0	WTCa-
37ºC	1	5523.5	0	WTCa-
37ºC	1	4876.47	0	WTCa-
37ºC	1	4747.23	0	WTCa-
37ºC	1	4694.98	0	WTCa-
37ºC	1	4703.66	0	WTCa-
37ºC	1	5232.36	0	WTCa-
37ºC	1	5054	0	WTCa-
37ºC	1	4648.78	0	WTCa-
37ºC	1	4989.75	0	WTCa-
37ºC	1	4851.25	0	WTCa-
37ºC	1	5049.55	0	WTCa-
37ºC	1	4957.75	0	WTCa-
37ºC	1	4856.66	0	WTCa-
37ºC	1	5033.87	0	WTCa-
37ºC	1	5065.38	0	WTCa-
37ºC	1	4594.48	0	WTCa-
37ºC	1	5206.74	0	WTCa-
37ºC	1	5104.91	0	WTCa-
37ºC	1	5095.36	0	WTCa-
37ºC	1	4706.12	0	WTCa-
37ºC	1	4797	0	WTCa-
37ºC	1	5078.81	0	WTCa-
37ºC	1	4695.77	0	WTCa-
37ºC	1	4669.07	0	WTCa-
37ºC	1	4747.26	0	WTCa-
37ºC	1	4789.29	0	WTCa-
37ºC	1	5094.76	0	WTCa-
37ºC	1	4575.48	0	WTCa-
37ºC	1	4970.39	0	WTCa-
37ºC	1	4544.66	0	WTCa-
37ºC	1	4613.8	0	WTCa-
37ºC	1	4536.72	0	WTCa-
37ºC	1	4780.12	0	WTCa-
37ºC	1	4908.83	0	WTCa-
37ºC	1	4387.79	0	WTCa-
37ºC	1	4410.64	0	WTCa-
37ºC	1	4517.47	0	WTCa-
37ºC	1	4908.6	0	WTCa-
37ºC	1	4738.15	0	WTCa-
37ºC	1	4680.84	0	WTCa-
37ºC	1	4714.83	0	WTCa-
37ºC	1	4882.2	0	WTCa-
37ºC	1	4574.03	0	WTCa-
37ºC	1	4600.87	0	WTCa-
37ºC	1	4905.78	0	WTCa-
37ºC	1	5204.98	0	WTCa-
37ºC	1	4774.51	0	WTCa-
37ºC	1	4602.22	0	WTCa-
37ºC	1	4878.49	0	WTCa-
37ºC	1	4610.64	0	WTCa-
37ºC	1	4902.61	0	WTCa-
37ºC	1	4573.65	0	WTCa-
37ºC	1	4599.36	0	WTCa-
37ºC	1	4638.2	0	WTCa-
37ºC	1	4640.41	0	WTCa-
37ºC	1	5511.86	0	WTCa-
37ºC	1	4742.82	0	WTCa-
37ºC	1	5019.06	0	WTCa-
37ºC	1	4827.72	0	WTCa-
37ºC	1	4651.08	0	WTCa-
37ºC	1	4776.12	0	WTCa-
37ºC	1	4709.94	0	WTCa-
37ºC	1	4799.53	0	WTCa-
37ºC	1	4675.35	0	WTCa-
37ºC	1	4736.6	0	WTCa-
37ºC	1	4401.39	0	WTCa-
37ºC	1	4518.77	0	WTCa-
37ºC	1	4480.37	0	WTCa-
37ºC	1	4430.97	0	WTCa-
37ºC	1	4333.65	0	WTCa-
37ºC	1	4311.1	0	WTCa-
37ºC	1	4637.28	0	WTCa-
37ºC	1	4466.29	0	WTCa-
37ºC	1	4397.7	0	WTCa-
37ºC	1	4926.86	0	WTCa-
37ºC	1	4608.73	0	WTCa-
37ºC	1	5199.03	0	WTCa-
37ºC	1	4465.15	0	WTCa-
37ºC	1	5060.65	0	WTCa-
37ºC	1	4708.4	0	WTCa-
37ºC	1	4456.03	0	WTCa-
37ºC	1	4502.2	0	WTCa-
37ºC	1	4637	0	WTCa-
37ºC	1	4568.72	0	WTCa-
37ºC	1	4535.65	0	WTCa-
37ºC	1	4673.87	0	WTCa-
37ºC	1	5032.25	0	WTCa-
37ºC	1	4568.39	0	WTCa-
37ºC	1	4512.74	0	WTCa-
37ºC	1	4510.45	0	WTCa-
37ºC	1	4800.86	0	WTCa-
37ºC	1	4480.88	0	WTCa-
37ºC	1	4785.28	0	WTCa-
37ºC	1	4530.11	0	WTCa-
37ºC	1	4518.89	0	WTCa-
37ºC	1	4657.95	0	WTCa-
37ºC	1	4705.52	0	WTCa-
37ºC	1	4698.2	0	WTCa-
37ºC	1	4602.93	0	WTCa-
37ºC	1	4584.97	0	WTCa-
37ºC	1	4526.18	0	WTCa-
37ºC	1	4596.73	0	WTCa-
37ºC	1	4730.74	0	WTCa-
37ºC	1	4612.44	0	WTCa-
37ºC	1	4860.74	0	WTCa-
37ºC	1	4987.73	0	WTCa-
37ºC	1	4764.46	0	WTCa-
37ºC	1	4789.23	0	WTCa-
37ºC	1	4628.55	0	WTCa-
37ºC	1	5293.78	0	WTCa-
37ºC	1	5409.58	0	WTCa-
37ºC	1	4749.06	0	WTCa-
37ºC	1	4835.85	0	WTCa-
37ºC	1	4850.01	0	WTCa-
37ºC	1	5157.12	0	WTCa-
37ºC	1	5200.39	0	WTCa-
37ºC	1	4972.66	0	WTCa-
37ºC	1	4583.26	0	WTCa-
37ºC	1	5148.07	0	WTCa-
37ºC	1	5689.64	0	WTCa-
37ºC	1	4932.71	0	WTCa-
37ºC	1	4558.13	0	WTCa-
37ºC	1	4679.72	0	WTCa-
37ºC	1	4723.56	0	WTCa-
37ºC	1	4737.38	0	WTCa-
37ºC	1	5071.1	0	WTCa-
37ºC	1	4716.13	0	WTCa-
37ºC	1	4671.14	0	WTCa-
37ºC	1	4602.62	0	WTCa-
37ºC	1	4519.45	0	WTCa-
37ºC	1	4879.28	0	WTCa-
37ºC	1	4676.38	0	WTCa-
37ºC	1	5080.97	0	WTCa-
37ºC	1	5691.57	0	WTCa-
37ºC	1	5538.43	0	WTCa-
37ºC	1	5101.4	0	WTCa-
37ºC	1	4887.02	0	WTCa-
37ºC	1	4713.37	0	WTCa-
37ºC	1	4726.37	0	WTCa-
37ºC	1	4752.11	0	WTCa-
37ºC	1	4700.72	0	WTCa-
37ºC	1	4645.65	0	WTCa-
37ºC	1	4673.22	0	WTCa-
37ºC	1	4978.22	0	WTCa-
37ºC	1	5422.55	0	WTCa-
37ºC	1	4652.38	0	WTCa-
37ºC	1	4927.41	0	WTCa-
37ºC	1	4833.55	0	WTCa-
37ºC	1	4820.02	0	WTCa-
37ºC	1	5658.4	0	WTCa-
37ºC	1	5491.76	0	WTCa-
37ºC	1	5491.7	0	WTCa-
37ºC	1	4603.04	0	WTCa-
37ºC	1	4671.72	0	WTCa-
37ºC	1	5438.55	0	WTCa-
37ºC	1	4930.08	0	WTCa-
37ºC	1	5166.96	0	WTCa-
37ºC	1	4957.5	0	WTCa-
37ºC	1	4628	0	WTCa-
37ºC	1	5454.51	0	WTCa-
37ºC	1	5358.37	0	WTCa-
37ºC	1	4565.45	0	WTCa-
37ºC	1	5591.91	0	WTCa-
37ºC	1	4737.24	0	WTCa-
37ºC	1	4630.73	0	WTCa-
37ºC	1	6529.61	0	WTCa-
37ºC	1	5061.61	0	WTCa-
37ºC	1	5357.27	0	WTCa-
37ºC	1	4613.77	0	WTCa-
37ºC	1	5402.8	0	WTCa-
37ºC	1	4766.31	0	WTCa-
37ºC	1	4617.03	0	WTCa-
37ºC	1	4797.19	0	WTCa-
37ºC	1	4593.93	0	WTCa-
37ºC	1	4619.36	0	WTCa-
37ºC	1	4623.53	0	WTCa-
37ºC	1	4639.5	0	WTCa-
37ºC	1	4630.15	0	WTCa-
37ºC	1	4628.84	0	WTCa-
37ºC	1	4719.7	0	WTCa-
37ºC	1	5032.18	0	WTCa-
37ºC	1	5197.1	0	WTCa-
37ºC	1	4657.3	0	WTCa-
37ºC	1	4639.86	0	WTCa-
37ºC	1	4850	0	WTCa-
37ºC	1	5050.7	0	WTCa-
37ºC	1	4493.16	0	WTCa-
37ºC	1	4550.42	0	WTCa-
37ºC	1	4276.49	0	WTCa-
37ºC	1	4522.76	0	WTCa-
37ºC	1	4913.71	0	WTCa-
37ºC	1	4620.56	0	WTCa-
37ºC	1	4827.25	0	WTCa-
37ºC	1	4653.4	0	WTCa-
37ºC	1	4675.18	0	WTCa-
37ºC	1	4860.88	0	WTCa-
37ºC	1	5416.21	0	WTCa-
37ºC	1	4885.23	0	WTCa-
37ºC	1	5307.21	0	WTCa-
37ºC	1	5544.67	0	WTCa-
37ºC	1	4981.86	0	WTCa-
37ºC	1	4861.71	0	WTCa-
37ºC	1	4697.63	0	WTCa-
37ºC	1	4932.23	0	WTCa-
37ºC	1	4665.28	0	WTCa-
37ºC	1	4533.02	0	WTCa-
37ºC	1	5204.8	0	WTCa-
37ºC	1	4624.22	0	WTCa-
37ºC	1	4814.7	0	WTCa-
37ºC	1	4753.49	0	WTCa-
37ºC	1	4818.21	0	WTCa-
37ºC	1	4949.21	0	WTCa-
37ºC	1	4806.41	0	WTCa-
37ºC	1	4723.99	0	WTCa-
37ºC	1	4643.88	0	WTCa-
37ºC	1	4474.48	0	WTCa-
37ºC	1	4932.84	0	WTCa-
37ºC	1	4647.76	0	WTCa-
37ºC	1	4635.16	0	WTCa-
37ºC	1	4878.6	0	WTCa-
37ºC	1	4578.55	0	WTCa-
37ºC	1	4654.95	0	WTCa-
37ºC	1	5024.24	0	WTCa-
37ºC	1	4137.15	0	WTCa-
37ºC	1	4321.7	0	WTCa-
37ºC	1	4634.96	0	WTCa-
37ºC	1	4395.13	0	WTCa-
37ºC	1	4354.74	0	WTCa-
37ºC	1	4385.93	0	WTCa-
37ºC	1	5148.86	0	WTCa-
37ºC	1	4504.25	0	WTCa-
37ºC	1	4561.26	0	WTCa-
37ºC	1	4336.03	0	WTCa-
37ºC	1	4441.38	0	WTCa-
37ºC	1	4445.39	0	WTCa-
37ºC	1	4559.53	0	WTCa-
37ºC	1	4645.76	0	WTCa-
37ºC	1	5021.17	0	WTCa-
37ºC	1	4598.58	0	WTCa-
37ºC	1	4513.85	0	WTCa-
37ºC	1	4709.74	0	WTCa-
37ºC	1	5021.65	0	WTCa-
37ºC	1	4534.33	0	WTCa-
37ºC	1	4880.98	0	WTCa-
37ºC	1	4563.62	0	WTCa-
37ºC	1	4982.52	0	WTCa-
37ºC	1	4656.41	0	WTCa-
37ºC	1	4555.85	0	WTCa-
37ºC	1	4702.46	0	WTCa-
37ºC	1	4738.93	0	WTCa-
37ºC	1	4568.91	0	WTCa-
37ºC	1	4585.94	0	WTCa-
37ºC	1	4655.83	0	WTCa-
37ºC	1	4651.08	0	WTCa-
37ºC	1	4687.73	0	WTCa-
37ºC	1	4588.24	0	WTCa-
37ºC	1	4534.87	0	WTCa-
37ºC	1	5036.75	0	WTCa-
37ºC	1	5064.75	0	WTCa-
37ºC	1	4718.44	0	WTCa-
37ºC	1	4637.07	0	WTCa-
37ºC	1	4599.98	0	WTCa-
37ºC	1	4760.73	0	WTCa-
37ºC	1	4638.91	0	WTCa-
37ºC	1	4620.92	0	WTCa-
37ºC	1	4488.39	0	WTCa-
37ºC	1	5351.95	0	WTCa-
37ºC	1	4712.73	0	WTCa-
37ºC	1	4642.26	0	WTCa-
37ºC	1	5072.14	0	WTCa-
37ºC	1	4745.44	0	WTCa-
37ºC	1	4586.72	0	WTCa-
37ºC	1	4721.07	0	WTCa-
37ºC	1	4540.18	0	WTCa-
37ºC	1	4711.03	0	WTCa-
37ºC	1	4790.87	0	WTCa-
37ºC	1	4755.29	0	WTCa-
37ºC	1	4640.17	0	WTCa-
37ºC	1	4670.98	0	WTCa-
37ºC	1	4862.91	0	WTCa-
37ºC	1	5121.02	0	WTCa-
37ºC	1	4742.04	0	WTCa-
37ºC	1	4808.86	0	WTCa-
37ºC	1	4803.09	0	WTCa-
37ºC	1	4565.58	0	WTCa-
37ºC	1	4680.22	0	WTCa-
37ºC	1	4950.04	0	WTCa-
37ºC	1	4757.13	0	WTCa-
37ºC	1	5010.77	0	WTCa-
37ºC	1	4783.98	0	WTCa-
37ºC	1	4884.66	0	WTCa-
37ºC	1	4672.29	0	WTCa-
37ºC	1	5465.87	0	WTCa-
37ºC	1	4780.3	0	WTCa-
37ºC	1	4535.71	0	WTCa-
37ºC	1	5109.54	0	WTCa-
37ºC	1	4681.24	0	WTCa-
37ºC	1	4584.65	0	WTCa-
37ºC	1	4814.09	0	WTCa-
37ºC	1	5158.48	0	WTCa-
37ºC	1	4733.62	0	WTCa-
37ºC	1	4626.89	0	WTCa-
37ºC	1	4791.36	0	WTCa-
37ºC	1	4586.38	0	WTCa-
37ºC	1	5600.63	0	WTCa-
37ºC	1	4828.34	0	WTCa-
37ºC	1	4683.37	0	WTCa-
37ºC	1	4571.64	0	WTCa-
37ºC	1	4963.98	0	WTCa-
37ºC	1	4877.94	0	WTCa-
37ºC	1	4787.03	0	WTCa-
37ºC	1	4907.69	0	WTCa-
37ºC	1	5689.4	0	WTCa-
37ºC	1	4745.56	0	WTCa-
37ºC	1	4742.98	0	WTCa-
37ºC	1	5238.83	0	WTCa-
37ºC	1	4906.16	0	WTCa-
37ºC	1	5094.04	0	WTCa-
37ºC	1	4633.93	0	WTCa-
37ºC	1	5060.46	0	WTCa-
37ºC	1	4910.64	0	WTCa-
37ºC	1	5002.53	1	WTCa-
37ºC	1	5112.73	0	WTCa-
37ºC	1	4788.36	0	WTCa-
37ºC	1	5325.9	0	WTCa-
37ºC	1	5257.38	0	WTCa-
37ºC	1	4798.01	0	WTCa-
37ºC	1	4918.25	0	WTCa-
37ºC	1	4683.55	0	WTCa-
37ºC	1	5002.93	0	WTCa-
37ºC	1	5701.12	0	WTCa-
37ºC	1	4566.12	0	WTCa-
37ºC	1	4666.05	0	WTCa-
37ºC	1	4605.47	0	WTCa-
37ºC	1	4875.71	0	WTCa-
37ºC	1	4574.21	0	WTCa-
37ºC	1	4700.48	0	WTCa-
37ºC	1	4739.89	0	WTCa-
37ºC	1	4897.46	0	WTCa-
37ºC	1	4777.99	0	WTCa-
37ºC	1	5427.76	0	WTCa-
37ºC	1	4725.49	0	WTCa-
37ºC	1	5005.36	0	WTCa-
37ºC	1	4613.29	0	WTCa-
37ºC	1	4675.38	0	WTCa-
37ºC	1	4728.51	0	WTCa-
37ºC	1	4613.45	0	WTCa-
37ºC	1	4585.67	0	WTCa-
37ºC	1	4634.55	0	WTCa-
37ºC	1	4578.66	0	WTCa-
37ºC	1	4587.42	0	WTCa-
37ºC	1	5308.18	0	WTCa-
37ºC	1	4652.69	0	WTCa-
37ºC	1	4676.24	0	WTCa-
37ºC	1	4705.4	0	WTCa-
37ºC	1	4627.58	0	WTCa-
37ºC	1	5131.64	0	WTCa-
37ºC	1	4909.89	0	WTCa-
37ºC	1	4677.92	0	WTCa-
37ºC	1	4789.99	0	WTCa-
37ºC	1	4820.59	0	WTCa-
37ºC	1	5389.66	0	WTCa-
37ºC	1	5695.66	0	WTCa-
37ºC	1	4586.42	0	WTCa-
37ºC	1	4556.67	0	WTCa-
37ºC	1	4612.06	0	WTCa-
37ºC	1	4681.16	0	WTCa-
37ºC	1	4728.87	0	WTCa-
37ºC	1	4731.69	0	WTCa-
37ºC	1	4613.34	0	WTCa-
37ºC	1	4970.46	0	WTCa-
37ºC	1	4636.55	0	WTCa-
37ºC	1	4593.4	0	WTCa-
37ºC	1	4588.41	0	WTCa-
37ºC	1	4684.02	0	WTCa-
37ºC	1	4639	0	WTCa-
37ºC	1	4971.08	0	WTCa-
37ºC	1	4818.5	0	WTCa-
37ºC	1	5185.15	0	WTCa-
37ºC	1	4602.84	0	WTCa-
37ºC	1	4814.62	0	WTCa-
37ºC	1	4828.46	0	WTCa-
37ºC	1	4770.01	0	WTCa-
37ºC	1	4939.03	0	WTCa-
37ºC	1	4913.13	0	WTCa-
37ºC	1	5838.36	0	WTCa-
37ºC	1	4486.34	0	WTCa-
37ºC	1	4672.46	0	WTCa-
37ºC	1	4994.07	0	WTCa-
37ºC	1	5392.1	0	WTCa-
37ºC	1	4806.68	0	WTCa-
37ºC	1	4637.88	0	WTCa-
37ºC	1	4958.53	0	WTCa-
37ºC	1	4713.7	0	WTCa-
37ºC	1	4770.17	0	WTCa-
37ºC	1	4613.16	0	WTCa-
37ºC	1	4971.36	0	WTCa-
37ºC	1	4745.3	0	WTCa-
37ºC	1	4816.89	0	WTCa-
37ºC	1	4718.3	0	WTCa-
37ºC	1	5148.54	0	WTCa-
37ºC	1	4860.72	0	WTCa-
37ºC	1	4563.96	0	WTCa-
37ºC	1	5751.34	0	WTCa-
37ºC	1	4545.08	0	WTCa-
37ºC	1	4886.82	0	WTCa-
37ºC	1	4747.1	0	WTCa-
37ºC	1	4782.81	0	WTCa-
37ºC	1	4629.43	0	WTCa-
37ºC	1	4579.12	0	WTCa-
37ºC	1	4629.72	0	WTCa-
37ºC	1	4602.88	0	WTCa-
37ºC	1	4748.57	0	WTCa-
37ºC	1	4750.37	0	WTCa-
37ºC	1	4588.75	0	WTCa-
37ºC	1	4623.11	0	WTCa-
37ºC	1	4674.39	0	WTCa-
37ºC	1	4969.14	0	WTCa-
37ºC	1	5334.21	0	WTCa-
37ºC	1	5647.67	0	WTCa-
37ºC	1	4791.28	0	WTCa-
37ºC	1	4711.82	0	WTCa-
37ºC	1	4670.77	0	WTCa-
37ºC	1	4230.5	0	WTCa-
37ºC	1	4388.85	0	WTCa-
37ºC	1	4572.16	0	WTCa-
37ºC	1	4596.36	0	WTCa-
37ºC	1	4483.81	0	WTCa-
37ºC	1	4553.07	0	WTCa-
37ºC	1	4630.32	0	WTCa-
37ºC	1	4947.75	0	WTCa-
37ºC	1	4630.61	0	WTCa-
37ºC	1	4776.68	0	WTCa-
37ºC	1	4580.63	0	WTCa-
37ºC	1	4855.91	0	WTCa-
37ºC	1	4694.3	0	WTCa-
37ºC	1	5021.31	0	WTCa-
37ºC	1	5003.44	0	WTCa-
37ºC	1	4563.71	0	WTCa-
37ºC	1	5103.15	0	WTCa-
37ºC	1	4835.57	0	WTCa-
37ºC	1	4854.24	0	WTCa-
37ºC	1	4779.45	0	WTCa-
37ºC	1	4876.04	0	WTCa-
37ºC	1	4838.29	0	WTCa-
37ºC	1	4923.03	0	WTCa-
37ºC	1	4719.74	0	WTCa-
37ºC	1	6251.71	0	WTCa-
37ºC	1	4788.41	0	WTCa-
37ºC	1	4694.19	0	WTCa-
37ºC	1	4645.25	0	WTCa-
37ºC	1	4693.43	0	WTCa-
37ºC	1	5572.19	0	WTCa-
37ºC	1	4778.23	0	WTCa-
37ºC	1	4620.6	0	WTCa-
37ºC	1	5355.19	0	WTCa-
37ºC	1	5110.18	0	WTCa-
37ºC	1	4473.85	0	WTCa-
37ºC	1	4920.49	0	WTCa-
37ºC	1	4787.01	0	WTCa-
37ºC	1	4989.57	0	WTCa-
37ºC	1	4578	0	WTCa-
37ºC	1	6162.99	0	WTCa-
37ºC	1	4797.46	0	WTCa-
37ºC	1	5233.06	0	WTCa-
37ºC	1	4689.03	0	WTCa-
37ºC	1	4610.75	0	WTCa-
37ºC	1	4638.06	0	WTCa-
37ºC	1	5153.62	0	WTCa-
37ºC	1	5165.98	0	WTCa-
37ºC	1	5772.64	0	WTCa-
37ºC	1	4691.14	0	WTCa-
37ºC	1	4859.01	0	WTCa-
37ºC	1	4984.88	0	WTCa-
37ºC	1	4575.31	0	WTCa-
37ºC	1	5087.53	0	WTCa-
37ºC	1	4576.46	0	WTCa-
37ºC	1	4824.19	0	WTCa-
37ºC	1	4861.99	0	WTCa-
37ºC	1	5251.9	0	WTCa-
37ºC	1	4888.17	0	WTCa-
37ºC	1	5252.05	0	WTCa-
37ºC	1	4602.37	0	WTCa-
37ºC	1	4560.53	0	WTCa-
37ºC	1	4628.44	0	WTCa-
37ºC	1	4796.72	0	WTCa-
37ºC	1	5249.44	0	WTCa-
37ºC	1	5201.15	0	WTCa-
37ºC	1	4916.33	0	WTCa-
37ºC	1	4625.61	0	WTCa-
37ºC	1	4647.66	0	WTCa-
37ºC	1	4717.13	0	WTCa-
37ºC	1	4374.01	0	WTCa-
37ºC	1	4510.46	0	WTCa-
37ºC	1	4787.72	0	WTCa-
37ºC	1	4331.98	0	WTCa-
37ºC	1	4395.4	0	WTCa-
37ºC	1	4349.92	0	WTCa-
37ºC	1	4347.62	0	WTCa-
37ºC	1	4432.86	0	WTCa-
37ºC	1	4372.61	0	WTCa-
37ºC	1	5350.04	0	WTCa-
37ºC	1	4641.65	0	WTCa-
37ºC	1	4460.4	0	WTCa-
37ºC	1	4418.98	0	WTCa-
37ºC	1	4435.47	0	WTCa-
37ºC	1	4522.16	0	WTCa-
37ºC	1	4370.02	0	WTCa-
37ºC	1	4581.79	0	WTCa-
37ºC	1	4498.43	0	WTCa-
37ºC	1	4480.18	0	WTCa-
37ºC	1	4489.71	0	WTCa-
37ºC	1	4586.44	0	WTCa-
37ºC	1	4362.36	0	WTCa-
37ºC	1	4550.13	0	WTCa-
37ºC	1	4542.39	0	WTCa-
37ºC	1	4635.66	0	WTCa-
37ºC	1	4554.01	0	WTCa-
37ºC	1	4519.15	0	WTCa-
37ºC	1	4542.14	0	WTCa-
37ºC	1	5041.66	0	WTCa-
37ºC	1	4759.54	0	WTCa-
37ºC	1	4690.03	0	WTCa-
37ºC	1	4550.5	0	WTCa-
37ºC	1	4655.75	0	WTCa-
37ºC	1	4672.28	0	WTCa-
37ºC	1	4692.37	0	WTCa-
37ºC	1	4596.07	0	WTCa-
37ºC	1	4574.88	0	WTCa-
37ºC	1	4558.39	0	WTCa-
37ºC	1	4902.04	0	WTCa-
37ºC	1	4631.13	0	WTCa-
37ºC	1	4569.92	0	WTCa-
37ºC	1	4655.92	0	WTCa-
37ºC	1	4586.19	0	WTCa-
37ºC	1	4638.86	0	WTCa-
37ºC	1	4700.35	0	WTCa-
37ºC	1	4439.92	0	WTCa-
37ºC	1	4647.69	0	WTCa-
37ºC	1	5441.47	0	WTCa-
37ºC	1	4815.3	0	WTCa-
37ºC	1	4775.17	0	WTCa-
37ºC	1	4870.87	0	WTCa-
37ºC	1	4550.51	0	WTCa-
37ºC	1	5277.79	0	WTCa-
37ºC	1	4635.84	0	WTCa-
37ºC	1	4827.45	0	WTCa-
37ºC	1	4903.99	0	WTCa-
37ºC	1	4839.06	0	WTCa-
37ºC	1	4883.7	0	WTCa-
37ºC	1	4692.74	0	WTCa-
37ºC	1	4830.49	0	WTCa-
37ºC	1	4681.14	0	WTCa-
37ºC	1	4711.92	0	WTCa-
37ºC	1	4694.54	0	WTCa-
37ºC	1	4796.22	0	WTCa-
37ºC	1	5023.33	0	WTCa-
37ºC	1	4683.41	0	WTCa-
37ºC	1	4690.34	0	WTCa-
37ºC	1	4721.44	0	WTCa-
37ºC	1	4587.76	0	WTCa-
37ºC	1	4909.73	0	WTCa-
37ºC	1	4815.4	0	WTCa-
37ºC	1	4889.81	0	WTCa-
37ºC	1	4865.61	0	WTCa-
37ºC	1	4489.36	0	WTCa-
37ºC	1	4927.67	0	WTCa-
37ºC	1	4562.73	0	WTCa-
37ºC	1	4974.45	0	WTCa-
37ºC	1	4904.73	0	WTCa-
37ºC	1	4681.42	0	WTCa-
37ºC	1	4718.51	0	WTCa-
37ºC	1	4911.8	0	WTCa-
37ºC	1	4756.93	0	WTCa-
37ºC	1	4600.27	0	WTCa-
37ºC	1	4850.21	0	WTCa-
37ºC	1	4906.55	0	WTCa-
37ºC	1	4840.79	0	WTCa-
37ºC	1	5750.34	0	WTCa-
37ºC	1	4682.48	0	WTCa-
37ºC	1	5382.17	0	WTCa-
37ºC	1	5111.89	0	WTCa-
37ºC	1	5436.45	0	WTCa-
37ºC	1	4609.86	0	WTCa-
37ºC	1	5890.17	0	WTCa-
37ºC	1	4524.78	0	WTCa-
37ºC	1	4761.01	0	WTCa-
37ºC	1	4560.91	0	WTCa-
37ºC	1	5161.06	0	WTCa-
37ºC	1	5486.36	0	WTCa-
37ºC	1	5215.7	0	WTCa-
37ºC	1	4872.54	0	WTCa-
37ºC	1	4772.17	0	WTCa-
37ºC	1	4662.24	0	WTCa-
37ºC	1	4718.64	0	WTCa-
37ºC	1	5040.91	0	WTCa-
37ºC	1	5682.96	0	WTCa-
37ºC	1	4416.62	0	WTCa-
37ºC	1	5753.83	0	WTCa-
37ºC	1	5916.75	0	WTCa-
37ºC	1	5510.17	0	WTCa-
37ºC	1	4742.49	0	WTCa-
37ºC	1	5029.69	0	WTCa-
37ºC	1	4854.78	0	WTCa-
37ºC	1	5076.77	0	WTCa-
37ºC	1	4874.05	0	WTCa-
37ºC	1	4666.43	0	WTCa-
37ºC	1	4638.31	0	WTCa-
37ºC	1	5431.05	0	WTCa-
37ºC	1	4914.5	0	WTCa-
37ºC	1	4807.9	0	WTCa-
37ºC	1	4649.03	0	WTCa-
37ºC	1	4781.85	0	WTCa-
37ºC	1	4677.48	0	WTCa-
37ºC	1	4999.71	0	WTCa-
37ºC	1	4832.45	0	WTCa-
37ºC	1	4978.96	0	WTCa-
37ºC	1	5315.82	0	WTCa-
37ºC	1	4713.48	0	WTCa-
37ºC	1	4600.82	0	WTCa-
37ºC	1	4863.03	0	WTCa-
37ºC	1	4873.47	0	WTCa-
37ºC	1	5896.71	0	WTCa-
37ºC	1	4757.99	0	WTCa-
37ºC	1	5059.06	0	WTCa-
37ºC	1	4907.59	0	WTCa-
37ºC	1	5893.81	0	WTCa-
37ºC	1	4759.34	0	WTCa-
37ºC	1	4962.39	0	WTCa-
37ºC	1	4858.08	0	WTCa-
37ºC	1	5166.85	0	WTCa-
37ºC	1	4605.64	0	WTCa-
37ºC	1	4662.26	0	WTCa-
37ºC	1	4795.42	0	WTCa-
37ºC	1	4800.95	0	WTCa-
37ºC	1	4620.34	0	WTCa-
37ºC	1	4624.65	0	WTCa-
37ºC	1	5461.53	0	WTCa-
37ºC	1	4863.11	0	WTCa-
37ºC	1	5126.85	0	WTCa-
37ºC	1	4624.09	0	WTCa-
37ºC	1	4730.05	0	WTCa-
37ºC	1	4467.68	0	WTCa-
37ºC	1	4966.55	0	WTCa-
37ºC	1	4782.98	0	WTCa-
37ºC	1	4791.26	0	WTCa-
37ºC	1	4783.84	0	WTCa-
37ºC	1	4527.98	0	WTCa-
37ºC	1	4812.22	0	WTCa-
37ºC	1	4688.68	0	WTCa-
37ºC	1	5876.16	0	WTCa-
37ºC	1	5153.87	0	WTCa-
37ºC	1	5009.95	0	WTCa-
37ºC	1	5528.05	0	WTCa-
37ºC	1	5094.73	0	WTCa-
37ºC	1	4504.02	0	WTCa-
37ºC	1	4759.91	0	WTCa-
37ºC	1	4754.33	0	WTCa-
37ºC	1	5111.52	0	WTCa-
37ºC	1	4760.44	0	WTCa-
37ºC	1	4702.13	0	WTCa-
37ºC	1	4633.29	0	WTCa-
37ºC	1	5676.38	0	WTCa-
37ºC	1	4725.53	0	WTCa-
37ºC	1	5005.43	0	WTCa-
37ºC	1	5797.02	0	WTCa-
37ºC	1	4736.66	0	WTCa-
37ºC	1	5486.68	0	WTCa-
37ºC	1	5113.52	0	WTCa-
37ºC	1	5044.27	0	WTCa-
37ºC	1	5660.6	0	WTCa-
37ºC	1	5043.3	0	WTCa-
37ºC	1	5644.88	0	WTCa-
37ºC	1	5030.24	0	WTCa-
37ºC	1	4853.66	0	WTCa-
37ºC	1	4921.83	0	WTCa-
37ºC	1	4865.25	0	WTCa-
37ºC	1	5373.52	0	WTCa-
37ºC	1	4941.67	0	WTCa-
37ºC	1	5092.27	0	WTCa-
37ºC	1	5065.33	0	WTCa-
37ºC	1	5209.29	0	WTCa-
37ºC	1	4607.06	0	WTCa-
37ºC	1	5076.95	0	WTCa-
37ºC	1	4787.67	0	WTCa-
37ºC	1	4765.5	0	WTCa-
37ºC	1	5010.82	0	WTCa-
37ºC	1	4774.29	0	WTCa-
37ºC	1	4604.31	0	WTCa-
37ºC	1	4962.68	0	WTCa-
37ºC	1	4551.4	0	WTCa-
37ºC	1	4644.79	0	WTCa-
37ºC	1	4874.68	0	WTCa-
37ºC	1	4644.67	0	WTCa-
37ºC	1	5222.96	0	WTCa-
37ºC	1	5336.85	0	WTCa-
37ºC	1	5257.59	0	WTCa-
37ºC	1	4773.55	0	WTCa-
37ºC	1	4781.45	0	WTCa-
37ºC	1	4816.31	0	WTCa-
37ºC	1	4672.76	0	WTCa-
37ºC	1	4859.18	0	WTCa-
37ºC	1	4651.85	0	WTCa-
37ºC	1	4870.8	0	WTCa-
37ºC	1	4550.76	0	WTCa-
37ºC	1	4652.05	0	WTCa-
37ºC	1	4925.06	0	WTCa-
37ºC	1	4995.83	0	WTCa-
37ºC	1	4594.75	0	WTCa-
37ºC	1	5156.93	0	WTCa-
37ºC	1	5232.79	0	WTCa-
37ºC	1	4698.02	0	WTCa-
37ºC	1	4808.53	0	WTCa-
37ºC	1	4939.37	0	WTCa-
37ºC	1	4694.96	0	WTCa-
37ºC	1	4690.12	0	WTCa-
37ºC	1	4833.37	0	WTCa-
37ºC	1	4490.55	0	WTCa-
37ºC	1	4702.26	0	WTCa-
37ºC	1	5009.64	0	WTCa-
37ºC	1	4543.54	0	WTCa-
37ºC	1	4788.02	0	WTCa-
37ºC	1	4876.45	0	WTCa-
37ºC	1	4608	0	WTCa-
37ºC	1	4459.48	0	WTCa-
37ºC	1	4701.46	0	WTCa-
37ºC	1	5228.81	0	WTCa-
37ºC	1	4964.5	0	WTCa-
37ºC	1	4421.64	0	WTCa-
37ºC	1	4475.97	0	WTCa-
37ºC	1	4660.77	0	WTCa-
37ºC	1	4472.61	0	WTCa-
37ºC	1	4657.48	0	WTCa-
37ºC	1	4504.42	0	WTCa-
37ºC	1	4609.67	0	WTCa-
37ºC	1	5191.38	0	WTCa-
37ºC	1	5114.93	0	WTCa-
37ºC	1	4720.06	0	WTCa-
37ºC	1	5068.57	0	WTCa-
37ºC	1	5193.81	0	WTCa-
37ºC	1	4837.62	0	WTCa-
37ºC	1	4793.44	0	WTCa-
37ºC	1	5410.4	0	WTCa-
37ºC	1	4705.08	0	WTCa-
37ºC	1	5462	0	WTCa-
37ºC	1	4805.96	0	WTCa-
37ºC	1	5900.26	0	WTCa-
37ºC	1	5037.93	0	WTCa-
37ºC	1	4927.61	0	WTCa-
37ºC	1	5041.55	0	WTCa-
37ºC	1	5115.75	0	WTCa-
37ºC	1	4816.91	0	WTCa-
37ºC	1	5105.53	0	WTCa-
37ºC	1	4898.02	0	WTCa-
37ºC	1	6419.24	0	WTCa-
37ºC	1	4856.07	0	WTCa-
37ºC	1	6103.1	0	WTCa-
37ºC	1	7520.67	0	WTCa-
37ºC	1	4646.05	0	WTCa-
37ºC	1	4506.19	0	WTCa-
37ºC	1	4585.98	0	WTCa-
37ºC	1	5198.83	0	WTCa-
37ºC	1	4821.2	0	WTCa-
37ºC	1	5319.5	0	WTCa-
37ºC	1	4821.09	0	WTCa-
37ºC	1	4849.1	0	WTCa-
37ºC	1	4543.02	0	WTCa-
37ºC	1	4588.54	0	WTCa-
37ºC	1	4668.04	0	WTCa-
37ºC	1	4838.99	0	WTCa-
37ºC	1	4884.84	0	WTCa-
37ºC	1	4820.42	0	WTCa-
37ºC	1	4713.4	0	WTCa-
37ºC	1	4719.21	0	WTCa-
37ºC	1	4604.25	0	WTCa-
37ºC	1	5130.25	0	WTCa-
37ºC	1	4871.6	0	WTCa-
37ºC	1	4512.67	0	WTCa-
37ºC	1	5362.81	0	WTCa-
37ºC	1	4055.02	0	WTCa-
37ºC	1	4438.24	0	WTCa-
37ºC	1	4303.16	0	WTCa-
37ºC	1	4607.61	0	WTCa-
37ºC	1	4747.12	0	WTCa-
37ºC	1	4335.4	0	WTCa-
37ºC	1	4326.4	0	WTCa-
37ºC	1	4602.44	0	WTCa-
37ºC	1	4514.8	0	WTCa-
37ºC	1	4733.62	0	WTCa-
37ºC	1	4485	0	WTCa-
37ºC	1	4510.97	0	WTCa-
37ºC	1	4817.5	0	WTCa-
37ºC	1	4374.2	0	WTCa-
37ºC	1	4555.39	0	WTCa-
37ºC	1	4596.94	0	WTCa-
37ºC	1	4583.76	0	WTCa-
37ºC	1	4648.92	0	WTCa-
37ºC	1	4856.73	0	WTCa-
37ºC	1	4939.06	0	WTCa-
37ºC	1	4683.08	0	WTCa-
37ºC	1	4499.43	0	WTCa-
37ºC	1	4484.88	0	WTCa-
37ºC	1	4515.64	0	WTCa-
37ºC	1	4506.66	0	WTCa-
37ºC	1	4889.32	0	WTCa-
37ºC	1	4681.51	0	WTCa-
37ºC	1	5021.31	0	WTCa-
37ºC	1	4835.82	0	WTCa-
37ºC	1	4687.25	0	WTCa-
37ºC	1	4591.77	0	WTCa-
37ºC	1	4718.02	0	WTCa-
37ºC	1	4582.99	0	WTCa-
37ºC	1	4989.61	0	WTCa-
37ºC	1	4532.53	0	WTCa-
37ºC	1	5845.07	0	WTCa-
37ºC	1	4738.67	0	WTCa-
37ºC	1	4907.25	0	WTCa-
37ºC	1	4719.71	0	WTCa-
37ºC	1	4928.26	0	WTCa-
37ºC	1	4816.63	0	WTCa-
37ºC	1	4839.39	0	WTCa-
37ºC	1	4636.69	0	WTCa-
37ºC	1	5096.9	0	WTCa-
37ºC	1	4851.8	0	WTCa-
37ºC	1	4498.61	0	WTCa-
37ºC	1	4536.09	0	WTCa-
37ºC	1	4511.91	0	WTCa-
37ºC	1	4646.72	0	WTCa-
37ºC	1	4626.87	0	WTCa-
37ºC	1	4713.39	0	WTCa-
37ºC	1	5024.78	0	WTCa-
37ºC	1	4783.67	0	WTCa-
37ºC	1	5094.67	0	WTCa-
37ºC	1	4820.41	0	WTCa-
37ºC	1	5310.34	0	WTCa-
37ºC	1	4811.51	0	WTCa-
37ºC	1	5196.51	0	WTCa-
37ºC	1	4649.89	0	WTCa-
37ºC	1	4693.97	0	WTCa-
37ºC	1	4741.2	0	WTCa-
37ºC	1	4912.86	0	WTCa-
37ºC	1	4529.32	0	WTCa-
37ºC	1	4688.17	0	WTCa-
37ºC	1	4576.55	0	WTCa-
37ºC	1	4490.03	0	WTCa-
37ºC	1	4718.03	0	WTCa-
37ºC	1	4968.09	0	WTCa-
37ºC	1	4821.87	0	WTCa-
37ºC	1	4875.99	0	WTCa-
37ºC	1	4996.36	0	WTCa-
37ºC	1	4917.89	0	WTCa-
37ºC	1	4890.56	0	WTCa-
37ºC	1	4577.58	0	WTCa-
37ºC	1	4881.22	0	WTCa-
37ºC	1	4442.37	0	WTCa-
37ºC	1	5143.77	0	WTCa-
37ºC	1	4792.73	0	WTCa-
37ºC	1	4998.07	0	WTCa-
37ºC	1	4670.62	0	WTCa-
37ºC	1	4774.93	0	WTCa-
37ºC	1	4899.4	0	WTCa-
37ºC	1	4523.95	0	WTCa-
37ºC	1	5063.87	0	WTCa-
37ºC	1	5267.7	0	WTCa-
37ºC	1	4915.73	0	WTCa-
37ºC	1	5055.52	0	WTCa-
37ºC	1	5255.01	0	WTCa-
37ºC	1	4806.34	0	WTCa-
37ºC	1	4791.27	0	WTCa-
37ºC	1	4843.23	0	WTCa-
37ºC	1	4696.71	0	WTCa-
37ºC	1	4946.31	0	WTCa-
37ºC	1	4738.91	0	WTCa-
37ºC	1	4805.27	0	WTCa-
37ºC	1	5605.51	0	WTCa-
37ºC	1	5225.79	0	WTCa-
37ºC	1	4802.18	0	WTCa-
37ºC	1	4742.38	0	WTCa-
37ºC	1	5384.01	0	WTCa-
37ºC	1	4642.24	0	WTCa-
37ºC	1	4566.8	0	WTCa-
37ºC	1	4553.18	0	WTCa-
37ºC	1	4677.34	0	WTCa-
37ºC	1	4990.97	0	WTCa-
37ºC	1	4731.19	0	WTCa-
37ºC	1	4842.01	0	WTCa-
37ºC	1	4843.86	0	WTCa-
37ºC	1	4741.58	0	WTCa-
37ºC	1	5052.68	0	WTCa-
37ºC	1	4654.41	0	WTCa-
37ºC	1	4637.15	0	WTCa-
37ºC	1	4734.87	0	WTCa-
37ºC	1	4837.93	0	WTCa-
37ºC	1	4681.52	0	WTCa-
37ºC	1	4773.74	0	WTCa-
37ºC	1	4665.5	0	WTCa-
37ºC	1	5274.44	0	WTCa-
37ºC	1	4713.05	0	WTCa-
37ºC	1	4756.14	0	WTCa-
37ºC	1	5011.12	0	WTCa-
37ºC	1	4739.9	0	WTCa-
37ºC	1	4919.54	0	WTCa-
37ºC	1	5144.24	0	WTCa-
37ºC	1	4905.29	0	WTCa-
37ºC	1	5100.88	0	WTCa-
37ºC	1	4657.6	0	WTCa-
37ºC	1	4921.8	0	WTCa-
37ºC	1	4689.21	0	WTCa-
37ºC	1	4805.63	0	WTCa-
37ºC	1	4590.82	0	WTCa-
37ºC	1	5053.52	0	WTCa-
37ºC	1	4599.54	0	WTCa-
37ºC	1	5027.29	0	WTCa-
37ºC	1	5654.03	0	WTCa-
37ºC	1	5373.4	0	WTCa-
37ºC	1	4567.88	0	WTCa-
37ºC	1	5049.27	0	WTCa-
37ºC	1	4959.87	0	WTCa-
37ºC	1	4740.28	0	WTCa-
37ºC	1	4687.83	0	WTCa-
37ºC	1	4734.79	0	WTCa-
37ºC	1	4780.44	0	WTCa-
37ºC	1	4587.36	0	WTCa-
37ºC	1	4645.27	0	WTCa-
37ºC	1	4580.1	0	WTCa-
37ºC	1	4782.53	0	WTCa-
37ºC	1	4988.73	0	WTCa-
37ºC	1	4783.78	0	WTCa-
37ºC	1	4642.06	0	WTCa-
37ºC	1	4616.54	0	WTCa-
37ºC	1	4812.46	0	WTCa-
37ºC	1	4672.55	0	WTCa-
37ºC	1	4763.16	0	WTCa-
37ºC	1	4474.64	0	WTCa-
37ºC	1	5049.71	0	WTCa-
37ºC	1	5390.95	0	WTCa-
37ºC	1	4586.62	0	WTCa-
37ºC	1	4608.48	0	WTCa-
37ºC	1	4667.48	0	WTCa-
37ºC	1	4730.82	0	WTCa-
37ºC	1	5429.35	0	WTCa-
37ºC	1	4626.37	0	WTCa-
37ºC	1	5183.04	0	WTCa-
37ºC	1	4810.61	0	WTCa-
37ºC	1	4737.76	0	WTCa-
37ºC	1	4961.57	0	WTCa-
37ºC	1	4703.95	0	WTCa-
37ºC	1	4544.06	0	WTCa-
37ºC	1	4717.77	0	WTCa-
37ºC	1	5040.06	0	WTCa-
37ºC	1	4913.14	0	WTCa-
37ºC	1	5011.21	0	WTCa-
37ºC	1	4761.32	0	WTCa-
37ºC	1	5154.68	0	WTCa-
37ºC	1	4804.11	0	WTCa-
37ºC	1	5030.96	0	WTCa-
[truncated: 592,429 more rows]
