# Supplementary material for: Cryo-sensitive aggregation triggers NLRP3 inflammasome assembly in cryopyrin-associated periodic syndrome
Source: eLife. 2022 May 26;11:e75166. doi: 10.7554/eLife.75166 (PMC9177154; doi:10.7554/eLife.75166)
Supplement: Figure 5—figure supplement 1—source data 1. [file elife-75166-fig5-figsupp1-data1.zip]

Archive with 25 entries (22 files):
- Figure_5-figure_supplement_2-Source_data_1/
- Figure_5-figure_supplement_2-Source_data_1/.DS_Store
- __MACOSX/
- __MACOSX/Figure_5-figure_supplement_2-Source_data_1/
- __MACOSX/Figure_5-figure_supplement_2-Source_data_1/._.DS_Store
- Figure_5-figure_supplement_2-Source_data_1/Fig5S1C_actin_labeled.tif
- __MACOSX/Figure_5-figure_supplement_2-Source_data_1/._Fig5S1C_actin_labeled.tif
- Figure_5-figure_supplement_2-Source_data_1/Fig5S1C_actin_raw.tif
- __MACOSX/Figure_5-figure_supplement_2-Source_data_1/._Fig5S1C_actin_raw.tif
- Figure_5-figure_supplement_2-Source_data_1/Fig5S1C_IL-1beta_ly_labeled.tif
- __MACOSX/Figure_5-figure_supplement_2-Source_data_1/._Fig5S1C_IL-1beta_ly_labeled.tif
- Figure_5-figure_supplement_2-Source_data_1/Fig5S1C_IL-1beta_raw.tif
- __MACOSX/Figure_5-figure_supplement_2-Source_data_1/._Fig5S1C_IL-1beta_raw.tif
- Figure_5-figure_supplement_2-Source_data_1/Fig5S1C_IL-1beta_sup_labeled.tif
- __MACOSX/Figure_5-figure_supplement_2-Source_data_1/._Fig5S1C_IL-1beta_sup_labeled.tif
- Figure_5-figure_supplement_2-Source_data_1/Fig5S1C_IL-1beta_sup_raw.tif
- __MACOSX/Figure_5-figure_supplement_2-Source_data_1/._Fig5S1C_IL-1beta_sup_raw.tif
- Figure_5-figure_supplement_2-Source_data_1/Fig5S1C_NLRP3_Ly_labeled.tif
- __MACOSX/Figure_5-figure_supplement_2-Source_data_1/._Fig5S1C_NLRP3_Ly_labeled.tif
- Figure_5-figure_supplement_2-Source_data_1/Fig5S1C_NLRP3_Ly_raw.tif
- __MACOSX/Figure_5-figure_supplement_2-Source_data_1/._Fig5S1C_NLRP3_Ly_raw.tif
- Figure_5-figure_supplement_2-Source_data_1/Fig5S1C_NLRP3_Sup_labeled.tif
- __MACOSX/Figure_5-figure_supplement_2-Source_data_1/._Fig5S1C_NLRP3_Sup_labeled.tif
- Figure_5-figure_supplement_2-Source_data_1/Fig5S1C_NLRP3_Sup_raw.tif
- __MACOSX/Figure_5-figure_supplement_2-Source_data_1/._Fig5S1C_NLRP3_Sup_raw.tif
