# Supplementary material for: Cryo-sensitive aggregation triggers NLRP3 inflammasome assembly in cryopyrin-associated periodic syndrome
Source: eLife. 2022 May 26;11:e75166. doi: 10.7554/eLife.75166 (PMC9177154; doi:10.7554/eLife.75166)
Supplement: Figure 5—figure supplement 1—source data 2. [file elife-75166-fig5-figsupp1-data2.zip]

Archive with 25 entries (22 files):
- Figure_5-figure_supplement_2-Source_data_2/
- Figure_5-figure_supplement_2-Source_data_2/.DS_Store
- __MACOSX/
- __MACOSX/Figure_5-figure_supplement_2-Source_data_2/
- __MACOSX/Figure_5-figure_supplement_2-Source_data_2/._.DS_Store
- Figure_5-figure_supplement_2-Source_data_2/Fig5S1D_actin_labeled.tif
- __MACOSX/Figure_5-figure_supplement_2-Source_data_2/._Fig5S1D_actin_labeled.tif
- Figure_5-figure_supplement_2-Source_data_2/Fig5S1D_actin_raw.tif
- __MACOSX/Figure_5-figure_supplement_2-Source_data_2/._Fig5S1D_actin_raw.tif
- Figure_5-figure_supplement_2-Source_data_2/Fig5S1D_ASC_crosslink_labeled.tif
- __MACOSX/Figure_5-figure_supplement_2-Source_data_2/._Fig5S1D_ASC_crosslink_labeled.tif
- Figure_5-figure_supplement_2-Source_data_2/Fig5S1D_ASC_crosslink_raw.tif
- __MACOSX/Figure_5-figure_supplement_2-Source_data_2/._Fig5S1D_ASC_crosslink_raw.tif
- Figure_5-figure_supplement_2-Source_data_2/Fig5S1D_ASC_insoluble_labeled.tif
- __MACOSX/Figure_5-figure_supplement_2-Source_data_2/._Fig5S1D_ASC_insoluble_labeled.tif
- Figure_5-figure_supplement_2-Source_data_2/Fig5S1D_ASC_insoluble_raw.tif
- __MACOSX/Figure_5-figure_supplement_2-Source_data_2/._Fig5S1D_ASC_insoluble_raw.tif
- Figure_5-figure_supplement_2-Source_data_2/Fig5S1D_ASC_soluble_labeled.tif
- __MACOSX/Figure_5-figure_supplement_2-Source_data_2/._Fig5S1D_ASC_soluble_labeled.tif
- Figure_5-figure_supplement_2-Source_data_2/Fig5S1D_ASC_soluble_raw.tif
- __MACOSX/Figure_5-figure_supplement_2-Source_data_2/._Fig5S1D_ASC_soluble_raw.tif
- Figure_5-figure_supplement_2-Source_data_2/Fig5S1D_NLRP3_labeled.tif
- __MACOSX/Figure_5-figure_supplement_2-Source_data_2/._Fig5S1D_NLRP3_labeled.tif
- Figure_5-figure_supplement_2-Source_data_2/Fig5S1D_NLRP3_raw.tif
- __MACOSX/Figure_5-figure_supplement_2-Source_data_2/._Fig5S1D_NLRP3_raw.tif
