# Supplementary material for: Cryo-sensitive aggregation triggers NLRP3 inflammasome assembly in cryopyrin-associated periodic syndrome
Source: eLife. 2022 May 26;11:e75166. doi: 10.7554/eLife.75166 (PMC9177154; doi:10.7554/eLife.75166)
Supplement: Figure 7—source data 5. [file elife-75166-fig7-data5.csv]

	EGFP	CASP1
Speck	544	385
Nuclei	4096	4214
