# Supplementary material for: Cryo-sensitive aggregation triggers NLRP3 inflammasome assembly in cryopyrin-associated periodic syndrome
Source: eLife. 2022 May 26;11:e75166. doi: 10.7554/eLife.75166 (PMC9177154; doi:10.7554/eLife.75166)
Supplement: Figure 7—figure supplement 1—source data 1. [file elife-75166-fig7-figsupp1-data1.zip]

Archive with 17 entries (14 files):
- Figure_7ΓÇôfigure_supplement_1ΓÇôSource_data 1/
- Figure_7ΓÇôfigure_supplement_1ΓÇôSource_data 1/.DS_Store
- __MACOSX/
- __MACOSX/Figure_7ΓÇôfigure_supplement_1ΓÇôSource_data 1/
- __MACOSX/Figure_7ΓÇôfigure_supplement_1ΓÇôSource_data 1/._.DS_Store
- Figure_7ΓÇôfigure_supplement_1ΓÇôSource_data 1/Fig7S1D_actin_labeled.tif
- __MACOSX/Figure_7ΓÇôfigure_supplement_1ΓÇôSource_data 1/._Fig7S1D_actin_labeled.tif
- Figure_7ΓÇôfigure_supplement_1ΓÇôSource_data 1/Fig7S1D_actin_raw.tif
- __MACOSX/Figure_7ΓÇôfigure_supplement_1ΓÇôSource_data 1/._Fig7S1D_actin_raw.tif
- Figure_7ΓÇôfigure_supplement_1ΓÇôSource_data 1/Fig7S1D_CASP1_labeled.tif
- __MACOSX/Figure_7ΓÇôfigure_supplement_1ΓÇôSource_data 1/._Fig7S1D_CASP1_labeled.tif
- Figure_7ΓÇôfigure_supplement_1ΓÇôSource_data 1/Fig7S1D_CASP1_raw.tif
- __MACOSX/Figure_7ΓÇôfigure_supplement_1ΓÇôSource_data 1/._Fig7S1D_CASP1_raw.tif
- Figure_7ΓÇôfigure_supplement_1ΓÇôSource_data 1/Fig7S1D_NLRP3_labeled.tif
- __MACOSX/Figure_7ΓÇôfigure_supplement_1ΓÇôSource_data 1/._Fig7S1D_NLRP3_labeled.tif
- Figure_7ΓÇôfigure_supplement_1ΓÇôSource_data 1/Fig7S1D_NLRP3_raw.tif
- __MACOSX/Figure_7ΓÇôfigure_supplement_1ΓÇôSource_data 1/._Fig7S1D_NLRP3_raw.tif
