# Supplementary material for: Cryo-sensitive aggregation triggers NLRP3 inflammasome assembly in cryopyrin-associated periodic syndrome
Source: eLife. 2022 May 26;11:e75166. doi: 10.7554/eLife.75166 (PMC9177154; doi:10.7554/eLife.75166)
Supplement: Figure 8—source data 1. [file elife-75166-fig8-data1.csv]

Slice	Time	DMSO	DMSODOX	Trovafloxacin	TrovafloxacinDOX
D001	180	0	2	0	1
D002	185	0	1	0	2
D003	190	1	0	0	0
D004	195	1	1	0	0
D005	200	1	1	0	0
D006	205	0	2	0	0
D007	210	0	0	0	1
D008	215	0	3	0	2
D009	220	0	0	0	1
D010	225	1	1	0	1
D011	230	1	3	0	1
D012	235	0	1	0	0
D013	240	0	2	0	0
D014	245	0	0	0	0
D015	250	0	3	0	1
D016	255	0	4	0	1
D017	260	0	2	0	1
D018	265	0	4	0	1
D019	270	0	1	0	0
D020	275	1	0	0	0
D021	280	0	4	0	0
D022	285	0	1	0	0
D023	290	0	4	0	1
D024	295	0	1	0	0
D025	300	0	3	0	1
D026	305	0	0	0	0
D027	310	0	3	0	1
D028	315	0	2	0	1
D029	320	0	4	0	0
D030	325	0	1	0	0
D031	330	0	1	0	0
D032	335	0	1	1	0
D033	340	0	1	0	0
D034	345	0	1	0	0
D035	350	0	0	0	0
D036	355	0	4	0	0
Nulclei	N.A.	832	878	645	821
