# Supplementary material for: Cryo-sensitive aggregation triggers NLRP3 inflammasome assembly in cryopyrin-associated periodic syndrome
Source: eLife. 2022 May 26;11:e75166. doi: 10.7554/eLife.75166 (PMC9177154; doi:10.7554/eLife.75166)
Supplement: Figure 8—source data 2. [file elife-75166-fig8-data2.csv]

	DMSODOX	DMSO	Trovafloxacin	TrovafloxacinDOX
Speck	147	62	49	62
Nuclei	899	896	869	818
