# Supplementary material for: Cryo-sensitive aggregation triggers NLRP3 inflammasome assembly in cryopyrin-associated periodic syndrome
Source: eLife. 2022 May 26;11:e75166. doi: 10.7554/eLife.75166 (PMC9177154; doi:10.7554/eLife.75166)
Supplement: Figure 8—source data 3. [file elife-75166-fig8-data3.csv]

Slice	DMSODOX	DMSO	ProbenecidDOX	Probenecide
Speck	158	52	75	52
Nuclei	1043	854	812	909
